# Supplementary material for: (5-Bromo-2-meth­oxy­phen­yl)(4-ethyl­cyclo­hex­yl)methanone
Source: Acta Crystallogr Sect E Struct Rep Online. 2011 Apr 16;67(Pt 5):o1173. doi: 10.1107/S1600536811013687 (PMC3089268; doi:10.1107/S1600536811013687)
Supplement: Supplementary file 2 [file e-67-o1173-Isup2.hkl]

# 
# h,k,l, Fc-squared, Fo-squared, sigma(Fo-squared) and status flag 
# 
data_I
_shelx_title ' m110108e1 in P2(1)/c' 
_shelx_refln_list_code          4 
_shelx_F_calc_maximum      241.00 
_exptl_crystal_F_000       672.00 
_reflns_d_resolution_high  0.7598 
 
loop_ 
 _symmetry_equiv_pos_as_xyz 
 'x, y, z' 
 '-x, y+1/2, -z+1/2' 
 '-x, -y, -z' 
 'x, -y-1/2, z-1/2' 
 
_cell_length_a    14.2044 
_cell_length_b    11.2760 
_cell_length_c     9.6039 
_cell_angle_alpha  90.000 
_cell_angle_beta  102.329 
_cell_angle_gamma  90.000 
 
_shelx_F_squared_multiplier     1.000 
 
loop_ 
 _refln_index_h 
 _refln_index_k 
 _refln_index_l 
 _refln_F_squared_calc 
 _refln_F_squared_meas 
 _refln_F_squared_sigma 
 _refln_observed_status 
   2   0   0       22.44       23.47      2.63 o 
   3   0   0    12458.77    13766.55     51.10 o 
   4   0   0    13531.71    14861.22    167.30 o 
   5   0   0       32.38       34.14      3.82 o 
   6   0   0     6315.47     6850.50     96.71 o 
   7   0   0     3499.46     3363.65     71.80 o 
   8   0   0     2883.36     2968.83     52.24 o 
   9   0   0      273.97      275.06     13.66 o 
  10   0   0     4095.97     4226.67     57.41 o 
  11   0   0     1788.68     1834.09     41.69 o 
  12   0   0     3007.62     2953.32     70.85 o 
  13   0   0      353.20      353.15     17.79 o 
  14   0   0     1490.00     1573.10     95.90 o 
  15   0   0      332.82      366.50    173.50 o 
  16   0   0        1.95        2.84     20.55 o 
  17   0   0      482.83      478.70     40.34 o 
  18   0   0      652.99      663.62     43.25 o 
   1   1   0     1395.36     1506.71     10.31 o 
   2   1   0      883.39      869.36      6.66 o 
   3   1   0      160.98      169.19      4.66 o 
   4   1   0     1200.81     1261.33     17.73 o 
   5   1   0      385.49      424.81      6.58 o 
   6   1   0        4.87        9.85      2.95 o 
   7   1   0      110.43      111.25      5.26 o 
   8   1   0       17.68       24.81      6.71 o 
   9   1   0      102.35       99.41      6.32 o 
  10   1   0      290.19      274.18      9.75 o 
  11   1   0        7.94        6.42      3.00 o 
  12   1   0      833.82      803.61     21.18 o 
  13   1   0     1711.38     1742.34     43.38 o 
  14   1   0      173.67      156.48     12.91 o 
  15   1   0        7.33        7.34     13.75 o 
  16   1   0      162.61      165.16     68.23 o 
  17   1   0       43.51       31.41     30.20 o 
  18   1   0       21.60       17.26     24.67 o 
   0   2   0    25902.12    23537.41    460.50 o 
   1   2   0     2742.65     3026.22     38.29 o 
   2   2   0      176.37      178.68      2.96 o 
   3   2   0     6387.16     6834.39     43.53 o 
   4   2   0     7912.84     8603.64     32.63 o 
   5   2   0      164.32      172.24      5.93 o 
   6   2   0       37.66       32.18      7.89 o 
   7   2   0     3060.25     2946.90     43.80 o 
   8   2   0     2776.99     2661.14     31.82 o 
   9   2   0       17.66       20.70      8.10 o 
  10   2   0     3140.13     3144.37     52.49 o 
  11   2   0     3226.28     3220.68     56.10 o 
  12   2   0     1524.30     1505.03     35.82 o 
  13   2   0      140.24      120.23     17.35 o 
  14   2   0     1807.61     1772.57     51.42 o 
  15   2   0      665.99      673.82     37.52 o 
  16   2   0        9.75       11.45     10.93 o 
  17   2   0      850.86      862.81     41.46 o 
  18   2   0      602.27      590.26     40.38 o 
   1   3   0     5332.08     5646.71     50.33 o 
   2   3   0    17848.91    18665.30    161.22 o 
   3   3   0      424.10      454.77      5.69 o 
   4   3   0     3516.40     3616.20     37.16 o 
   5   3   0       59.91       38.04      4.85 o 
   6   3   0     1229.63     1142.54     18.48 o 
   7   3   0      575.99      614.89     17.81 o 
   8   3   0     2277.73     2412.26     32.90 o 
   9   3   0     2162.87     2137.48     36.29 o 
  10   3   0     1274.13     1237.18     37.61 o 
  11   3   0      195.74      197.96     17.45 o 
  12   3   0     1444.04     1506.91     42.92 o 
  13   3   0     1347.70     1282.53     37.65 o 
  14   3   0      335.52      306.98     18.85 o 
  15   3   0      670.36      626.03     27.37 o 
  16   3   0     1468.39     1459.00     66.38 o 
  17   3   0        8.42       10.10     12.28 o 
   0   4   0     3209.48     3281.40     58.29 o 
   1   4   0     1851.16     1868.49     16.75 o 
   2   4   0      255.62      267.42      4.67 o 
   3   4   0       58.87       60.25      8.99 o 
   4   4   0     5835.25     6247.23     36.13 o 
   5   4   0       76.22       94.12      4.03 o 
   6   4   0      317.26      294.26      7.23 o 
   7   4   0     4253.06     4262.27     44.42 o 
   8   4   0     1655.66     1715.53     36.17 o 
   9   4   0       32.40       35.43     14.86 o 
  10   4   0     1355.73     1315.34     27.71 o 
  11   4   0     1465.60     1360.41     33.44 o 
  12   4   0       67.12       66.89     25.74 o 
  13   4   0       12.23        7.74      7.88 o 
  14   4   0     1205.84     1155.87     40.96 o 
  15   4   0       10.65        6.88      8.11 o 
  16   4   0       64.93       54.20     34.22 o 
  17   4   0      370.47      380.11     32.65 o 
   1   5   0     6742.24     7208.04    100.53 o 
   2   5   0    11485.10    12096.14     94.76 o 
   3   5   0       45.32       34.83      8.41 o 
   4   5   0     2082.63     2122.01     20.54 o 
   5   5   0     3269.41     3151.35     40.84 o 
   6   5   0     3079.68     2986.04     30.31 o 
   7   5   0        2.42        1.39      2.75 o 
   8   5   0     2305.53     2312.50     50.59 o 
   9   5   0     2659.14     2590.15     55.46 o 
  10   5   0      565.11      539.62     23.97 o 
  11   5   0       68.01       81.15     30.12 o 
  12   5   0      977.91     1005.81     29.08 o 
  13   5   0      544.69      552.83     25.21 o 
  14   5   0      231.33      228.48     29.62 o 
  15   5   0      666.41      620.94     28.29 o 
  16   5   0     1277.86     1238.86     37.85 o 
  17   5   0      188.47      194.91     37.24 o 
   0   6   0      950.31     1032.18     13.83 o 
   1   6   0       24.11       23.96      3.60 o 
   2   6   0      867.40      887.52     10.50 o 
   3   6   0       19.30       38.25      5.52 o 
   4   6   0      278.90      286.80      6.96 o 
   5   6   0       12.54       12.40      3.79 o 
   6   6   0      146.52      159.62      6.35 o 
   7   6   0      217.14      208.45     10.26 o 
   8   6   0      134.27      143.49      6.10 o 
   9   6   0        6.78       13.76      7.07 o 
  10   6   0       36.47       41.05     13.51 o 
  11   6   0        0.57        6.12      7.88 o 
  12   6   0        8.13       12.61     10.59 o 
  13   6   0        1.17        2.58      9.75 o 
  14   6   0        4.51        7.75     10.22 o 
  15   6   0       33.55       25.27     18.22 o 
  16   6   0       90.66       49.23     32.30 o 
   1   7   0     4367.18     4665.25     63.36 o 
   2   7   0     4606.68     4569.48     59.14 o 
   3   7   0      679.64      659.98     10.14 o 
   4   7   0      101.95       91.21      5.06 o 
   5   7   0     4597.65     4444.89     80.07 o 
   6   7   0     2858.38     2741.04     77.13 o 
   7   7   0       19.04       21.23      7.79 o 
   8   7   0     2202.15     2154.36     43.60 o 
   9   7   0     1449.97     1459.89     40.70 o 
  10   7   0      139.68      160.41     17.04 o 
  11   7   0      348.70      362.68     19.56 o 
  12   7   0     2139.12     2229.15     48.68 o 
  13   7   0     1209.58     1170.71     43.55 o 
  14   7   0       26.42       17.48     14.57 o 
  15   7   0      248.83      260.69     22.52 o 
  16   7   0      755.16      709.68     28.24 o 
   0   8   0      397.70      516.93     39.13 o 
   1   8   0      709.82      733.54     14.54 o 
   2   8   0      475.73      485.69      8.27 o 
   3   8   0      305.57      295.29      7.34 o 
   4   8   0      122.90      122.31      5.27 o 
   5   8   0       16.38       15.11      5.90 o 
   6   8   0      125.11      117.44      6.42 o 
   7   8   0      383.94      371.69     13.80 o 
   8   8   0      540.31      520.92     19.40 o 
   9   8   0      163.03      133.11     15.49 o 
  10   8   0        6.45       16.42     11.86 o 
  11   8   0      409.80      364.00     19.22 o 
  12   8   0      219.71      196.30     17.92 o 
  13   8   0       16.19       17.63     10.24 o 
  14   8   0      324.59      348.10     21.62 o 
  15   8   0      219.59      234.97     19.63 o 
   1   9   0       17.38       24.51     13.96 o 
   2   9   0     1170.89     1201.01     17.92 o 
   3   9   0       39.08       40.46      3.18 o 
   4   9   0      437.02      418.42      9.95 o 
   5   9   0      895.30      864.79     20.97 o 
   6   9   0      771.34      810.26     17.07 o 
   7   9   0       25.84       29.60     11.81 o 
   8   9   0      570.39      568.00     18.64 o 
   9   9   0      849.55      884.41     30.77 o 
  10   9   0      434.01      451.24     23.77 o 
  11   9   0      124.59       98.24     46.53 o 
  12   9   0      602.69      620.84     28.50 o 
  13   9   0      388.46      382.51     25.07 o 
  14   9   0       32.82       15.12     18.28 o 
   0  10   0     1260.48     1295.89     70.22 o 
   1  10   0     1168.10     1133.50     45.28 o 
   2  10   0      324.35      292.42     31.35 o 
   3  10   0     3554.03     3723.13     34.51 o 
   4  10   0      938.25      997.72     27.34 o 
   5  10   0      320.88      330.00     15.31 o 
   6  10   0      441.66      394.08     21.60 o 
   7  10   0      937.93      999.78     32.43 o 
   8  10   0      242.07      273.21     26.90 o 
   9  10   0      198.69      187.79     19.55 o 
  10  10   0      473.72      492.71     26.23 o 
  11  10   0      249.86      257.11     23.08 o 
  12  10   0        2.54        2.48     10.30 o 
  13  10   0       17.67       14.05     10.37 o 
   1  11   0      191.62      189.70     28.85 o 
   2  11   0       59.70       61.26     46.94 o 
   3  11   0       22.36       26.21     18.21 o 
   4  11   0      996.29      941.96     38.51 o 
   5  11   0     1029.04     1089.65     44.22 o 
   6  11   0      192.18      194.01     24.11 o 
   7  11   0       49.00       57.84     42.68 o 
   8  11   0       49.57       40.77     33.69 o 
   9  11   0       64.04       63.83     44.64 o 
  10  11   0       44.05       36.18     18.48 o 
  11  11   0        5.75        8.41     11.04 o 
  12  11   0      389.69      384.89     32.51 o 
   0  12   0     1231.58     1320.15     93.28 o 
   1  12   0      165.62      186.47     32.20 o 
   2  12   0      103.35      100.65     68.32 o 
   3  12   0     1387.17     1434.67     65.04 o 
   4  12   0     1115.29     1175.88     58.34 o 
   5  12   0      361.90      390.75     25.15 o 
   6  12   0      266.69      286.41     24.44 o 
   7  12   0      633.15      678.65     47.30 o 
   8  12   0      933.70      993.74     63.64 o 
   9  12   0      136.98      109.47     94.91 o 
  10  12   0       24.17       19.27     16.44 o 
   1  13   0       97.54       85.24     59.17 o 
   2  13   0       27.87       24.59     34.52 o 
   3  13   0       11.69       14.67     14.34 o 
   4  13   0        0.17        3.83     16.38 o 
   5  13   0       25.24       18.72     18.63 o 
   6  13   0        4.21        2.02     37.98 o 
   7  13   0        8.09        8.29     15.40 o 
   8  13   0       38.25       24.79     27.17 o 
   0  14   0      343.37      348.30     51.75 o 
   1  14   0      392.73      401.20     32.50 o 
   2  14   0      139.22      132.24     30.97 o 
   3  14   0      462.75      496.70     35.57 o 
   4  14   0      483.14      498.28     38.02 o 
   5  14   0       75.73       63.39     79.29 o 
 -18   1   1      727.53      745.11     45.78 o 
 -17   1   1     1188.99     1208.45     88.39 o 
 -16   1   1      119.48      119.72     55.41 o 
 -15   1   1      494.52      446.51     29.87 o 
 -14   1   1     1422.93     1449.86     41.86 o 
 -13   1   1     3447.71     3655.73    101.51 o 
 -12   1   1       24.02       28.92      5.41 o 
 -11   1   1      968.65      986.94     20.52 o 
 -10   1   1     3993.26     4169.07     44.44 o 
  -9   1   1     2490.88     2619.68     31.35 o 
  -8   1   1       58.79       51.48      6.41 o 
  -7   1   1     4309.39     4333.10     47.84 o 
  -6   1   1    13184.97    14466.39    190.89 o 
  -5   1   1       51.84       43.64      5.72 o 
  -4   1   1     4211.16     4316.42     47.30 o 
  -3   1   1    18673.24    19239.05    142.09 o 
  -2   1   1       45.67       48.18      1.98 o 
  -1   1   1      141.57      124.53      2.25 o 
   0   1   1      122.15      122.68      2.24 o 
   1   1   1     4034.37     4401.37     41.44 o 
   2   1   1     1351.22     1347.88     13.06 o 
   3   1   1      845.03      818.26      9.43 o 
   4   1   1    10566.22    11661.87    118.08 o 
   5   1   1     3696.32     3509.52     29.61 o 
   6   1   1       68.90       63.29      4.07 o 
   7   1   1     7144.13     7598.88    110.27 o 
   8   1   1     9880.33    10553.39     91.91 o 
   9   1   1      393.03      366.08     10.27 o 
  10   1   1     2713.35     2725.61     51.77 o 
  11   1   1     9470.71     9648.40     85.51 o 
  12   1   1     1551.86     1531.48     36.32 o 
  13   1   1      224.17      212.63     14.41 o 
  14   1   1     1180.92     1166.38     52.00 o 
  15   1   1     1578.11     1609.05     59.92 o 
  16   1   1      187.29      205.66     27.91 o 
  17   1   1      125.94      129.64     30.71 o 
 -18   2   1       26.48       13.81     11.32 o 
 -17   2   1       32.27       26.60     16.51 o 
 -16   2   1      121.85      101.99     65.52 o 
 -15   2   1      401.00      408.88     30.21 o 
 -14   2   1        6.84       10.09      8.14 o 
 -13   2   1      133.92      111.26     16.76 o 
 -12   2   1      623.69      600.37     24.78 o 
 -11   2   1      510.67      501.98     18.51 o 
 -10   2   1       79.10       84.40     14.87 o 
  -9   2   1      148.49      150.13     10.96 o 
  -8   2   1     2544.76     2492.52     41.95 o 
  -7   2   1      136.47      118.38      7.33 o 
  -6   2   1      629.72      624.50     12.70 o 
  -5   2   1    13762.52    14926.38    105.74 o 
  -4   2   1     1651.54     1663.76     10.75 o 
  -3   2   1     5152.80     5745.04     25.70 o 
  -2   2   1    33021.61    32836.26    167.21 o 
  -1   2   1      165.31      160.71      2.89 o 
   0   2   1     8442.67     8729.90     48.77 o 
   1   2   1      669.54      648.12      6.00 o 
   2   2   1      869.62      799.66      6.83 o 
   3   2   1      920.87      895.22      8.32 o 
   4   2   1        1.37        2.53      2.68 o 
   5   2   1      397.41      374.21      7.25 o 
   6   2   1     1774.12     1734.20     18.81 o 
   7   2   1      741.03      758.41     13.45 o 
   8   2   1       51.20       51.09      6.87 o 
   9   2   1     1455.20     1389.16     22.12 o 
  10   2   1     2893.09     2818.36     47.51 o 
  11   2   1       43.20       34.25      5.28 o 
  12   2   1      268.91      241.95     16.44 o 
  13   2   1      133.67      118.71     16.14 o 
  14   2   1       40.14       30.17     15.34 o 
  15   2   1        1.26        6.04     14.98 o 
  16   2   1       29.35       32.68     18.52 o 
  17   2   1       24.45       15.96     13.37 o 
 -18   3   1       85.92       63.09     44.49 o 
 -17   3   1      668.54      683.54     39.12 o 
 -16   3   1      195.95      183.14     27.89 o 
 -15   3   1      184.50      159.48     21.98 o 
 -14   3   1      576.40      583.48     26.73 o 
 -13   3   1     1621.54     1539.88     36.03 o 
 -12   3   1       94.64       94.75     29.44 o 
 -11   3   1      558.31      562.92     21.71 o 
 -10   3   1     2295.57     2404.33     50.80 o 
  -9   3   1     1124.78     1082.24     26.45 o 
  -8   3   1       47.63       58.32     19.62 o 
  -7   3   1     6754.13     6802.70    140.13 o 
  -6   3   1     8605.94     9135.69    157.86 o 
  -5   3   1       79.14       77.28      3.52 o 
  -4   3   1      203.71      176.39      3.99 o 
  -3   3   1     2203.24     2086.69     14.64 o 
  -2   3   1      297.97      271.90      4.05 o 
  -1   3   1     9050.04     9504.37     73.92 o 
   0   3   1     8462.03     8843.44     60.43 o 
   1   3   1     8557.56     9103.61     54.29 o 
   2   3   1       75.33       82.13      2.81 o 
   3   3   1     2527.32     2465.84     16.43 o 
   4   3   1     9592.61    10353.90     69.29 o 
   5   3   1     1285.65     1235.09     13.74 o 
   6   3   1       34.35       32.97      4.95 o 
   7   3   1     2260.45     2170.00     37.29 o 
   8   3   1      998.54      924.32     11.12 o 
   9   3   1       37.75       37.19     14.86 o 
  10   3   1        8.65       13.94      7.12 o 
  11   3   1     2486.78     2339.60     48.18 o 
  12   3   1      233.38      242.28     18.63 o 
  13   3   1      295.31      286.84     17.92 o 
  14   3   1      390.64      364.88     18.25 o 
  15   3   1     1375.26     1358.46     49.86 o 
  16   3   1      387.07      414.10     34.51 o 
  17   3   1        4.28        8.63     13.37 o 
 -17   4   1       31.14       19.61     16.65 o 
 -16   4   1       32.00       34.93     17.52 o 
 -15   4   1      287.47      310.88     21.61 o 
 -14   4   1       13.92       16.35      9.91 o 
 -13   4   1     1416.49     1345.05     49.92 o 
 -12   4   1     2690.85     2571.24     70.37 o 
 -11   4   1     1047.69      969.54     28.39 o 
 -10   4   1       20.74       20.44      7.75 o 
  -9   4   1     1158.14     1114.88     33.31 o 
  -8   4   1     2279.46     2142.99     30.57 o 
  -7   4   1     1658.18     1701.55     35.45 o 
  -6   4   1     3132.09     3267.99     30.86 o 
  -5   4   1     7601.11     8439.67    165.79 o 
  -4   4   1     1631.92     1579.18     21.37 o 
  -3   4   1      556.07      597.35      8.82 o 
  -2   4   1     3616.54     3657.55     23.21 o 
  -1   4   1     7541.31     7751.39     72.58 o 
   0   4   1      289.80      281.64      5.28 o 
   1   4   1       21.63       43.71      3.47 o 
   2   4   1     3823.71     3835.07     37.79 o 
   3   4   1     9108.29    10021.12     64.87 o 
   4   4   1     1872.20     1953.13     18.81 o 
   5   4   1     2245.30     2258.78     20.31 o 
   6   4   1     7761.20     7923.57    108.09 o 
   7   4   1     2711.77     2761.69     21.37 o 
   8   4   1       13.79       11.62      3.07 o 
   9   4   1     3358.32     3193.01     62.26 o 
  10   4   1     3759.93     3823.94     47.54 o 
  11   4   1       42.28       45.80     15.09 o 
  12   4   1     1903.19     1807.37     39.45 o 
  13   4   1     1174.18     1161.85     41.67 o 
  14   4   1       87.90       89.62     17.74 o 
  15   4   1       10.63       10.71     11.00 o 
  16   4   1      224.44      206.33     25.54 o 
  17   4   1      604.44      570.36     43.92 o 
 -17   5   1      687.31      696.91     34.78 o 
 -16   5   1      187.21      165.75     18.14 o 
 -15   5   1        8.92        9.02      6.62 o 
 -14   5   1        8.94       17.06      9.23 o 
 -13   5   1      483.27      430.79     21.10 o 
 -12   5   1      135.21      103.27     34.84 o 
 -11   5   1       80.57       80.09     29.92 o 
 -10   5   1      240.44      236.07     17.59 o 
  -9   5   1        4.59       11.05      6.30 o 
  -8   5   1      234.05      234.52     16.27 o 
  -7   5   1     1260.28     1217.87     14.06 o 
  -6   5   1       41.30       51.80      6.42 o 
  -5   5   1      265.52      271.90      6.79 o 
  -4   5   1       62.33       78.48      4.43 o 
  -3   5   1     2737.71     2801.78     36.23 o 
  -2   5   1       34.98       29.45      2.54 o 
  -1   5   1      355.57      362.85      7.05 o 
   0   5   1      221.02      252.96      6.08 o 
   1   5   1     5070.41     5433.71     82.52 o 
   2   5   1      859.30      903.68     11.91 o 
   3   5   1     2839.70     2909.69     43.52 o 
   4   5   1     1728.36     1763.67     22.02 o 
   5   5   1     1847.37     2018.07     23.52 o 
   6   5   1        9.33       22.49      7.71 o 
   7   5   1       10.53       10.63      4.81 o 
   8   5   1       10.25       19.45      4.92 o 
   9   5   1       19.38       28.93     10.80 o 
  10   5   1      168.60      135.89     17.44 o 
  11   5   1      493.75      467.09     20.92 o 
  12   5   1       41.39       38.92     18.01 o 
  13   5   1      197.70      206.54     20.29 o 
  14   5   1      287.64      256.41     20.13 o 
  15   5   1      559.69      548.35     29.24 o 
  16   5   1       68.95       30.85     48.87 o 
 -16   6   1      868.21      927.97     40.60 o 
 -15   6   1      493.70      504.94     28.92 o 
 -14   6   1       82.53       78.60     39.08 o 
 -13   6   1      793.18      797.81     32.78 o 
 -12   6   1     2489.33     2457.05     60.65 o 
 -11   6   1     1296.00     1257.26     34.96 o 
 -10   6   1      387.20      368.64     18.54 o 
  -9   6   1     3660.34     3673.63     79.68 o 
  -8   6   1     3583.11     3696.58     52.60 o 
  -7   6   1      729.45      737.69     14.42 o 
  -6   6   1      899.03      860.14     14.43 o 
  -5   6   1     3414.17     3365.87     30.40 o 
  -4   6   1     4899.56     4838.80     56.13 o 
  -3   6   1     1439.42     1542.38     18.23 o 
  -2   6   1     1252.53     1207.99     16.75 o 
  -1   6   1     6558.77     6609.38     66.40 o 
   0   6   1     2290.85     2250.99     43.35 o 
   1   6   1      303.56      378.31      5.80 o 
   2   6   1     7582.14     7810.62    122.57 o 
   3   6   1     3801.69     3708.60     28.43 o 
   4   6   1      266.92      263.93      7.22 o 
   5   6   1     3040.47     2955.93     57.91 o 
   6   6   1     4243.95     4171.07    113.90 o 
   7   6   1     1000.90     1001.04     22.35 o 
   8   6   1       17.59       22.50      7.01 o 
   9   6   1     5690.87     5666.87    122.01 o 
  10   6   1     2463.38     2396.15     59.82 o 
  11   6   1      209.53      177.54     25.46 o 
  12   6   1      673.01      650.39     28.69 o 
  13   6   1     1208.28     1177.75     43.78 o 
  14   6   1      625.10      649.35     32.72 o 
  15   6   1      388.67      375.30     22.05 o 
  16   6   1      298.14      265.26     22.09 o 
 -16   7   1       54.69       39.99     24.02 o 
 -15   7   1       32.85       26.29     14.49 o 
 -14   7   1       49.33       43.23     18.59 o 
 -13   7   1        1.45        7.60      7.40 o 
 -12   7   1       27.50       29.71     14.13 o 
 -11   7   1      141.13      123.87     20.82 o 
 -10   7   1       97.41       99.46     35.04 o 
  -9   7   1      355.98      380.14     18.29 o 
  -8   7   1       84.26       76.27      6.46 o 
  -7   7   1       10.87       10.65      4.74 o 
  -6   7   1       13.74       16.44      5.61 o 
  -5   7   1       41.98       39.71      5.09 o 
  -4   7   1     3704.39     3703.57     33.65 o 
  -3   7   1      490.01      449.00      8.11 o 
  -2   7   1       54.46       56.28      6.30 o 
  -1   7   1      129.53      124.40      9.27 o 
   0   7   1      330.98      347.52     10.66 o 
   1   7   1      171.99      185.66      8.07 o 
   2   7   1      271.66      296.89      8.99 o 
   3   7   1       50.20       47.47      4.49 o 
   4   7   1      154.64      148.38      6.74 o 
   5   7   1        5.52        6.63      2.91 o 
   6   7   1       10.94       10.56      3.88 o 
   7   7   1        0.64        0.20      2.33 o 
   8   7   1      199.18      168.45     14.73 o 
   9   7   1      238.01      227.95     14.70 o 
  10   7   1       44.69       58.40     23.84 o 
  11   7   1       71.88       38.94     20.91 o 
  12   7   1       33.43       34.53     24.96 o 
  13   7   1        2.26        8.40      7.43 o 
  14   7   1       22.92       13.63     10.23 o 
  15   7   1      116.38       95.51     17.03 o 
 -15   8   1      555.63      547.28     25.65 o 
 -14   8   1      189.70      169.89     21.53 o 
 -13   8   1      179.83      181.14     17.73 o 
 -12   8   1      636.59      622.79     31.49 o 
 -11   8   1     1261.78     1252.89     42.46 o 
 -10   8   1        2.86        3.47      8.78 o 
  -9   8   1     1894.10     1803.14     38.12 o 
  -8   8   1     1657.26     1663.64     36.27 o 
  -7   8   1      128.65      135.90     10.62 o 
  -6   8   1      820.10      771.33     13.54 o 
  -5   8   1     6198.66     5835.39    111.63 o 
  -4   8   1     1219.99     1196.11     19.11 o 
  -3   8   1        4.64        3.12      3.43 o 
  -2   8   1     2028.98     2014.88     30.91 o 
  -1   8   1     7031.37     7188.04     77.56 o 
   0   8   1      923.55      999.17     20.52 o 
   1   8   1      569.64      561.62     14.72 o 
   2   8   1     2743.99     2832.34     27.28 o 
   3   8   1     3625.86     3736.59     53.89 o 
   4   8   1       41.38       43.75      7.05 o 
   5   8   1     1908.54     1819.53     53.24 o 
   6   8   1     1695.68     1708.58     36.58 o 
   7   8   1      829.30      853.17     26.03 o 
   8   8   1      152.37      155.20     15.05 o 
   9   8   1     1264.69     1229.48     34.54 o 
  10   8   1     1024.40     1002.32     38.59 o 
  11   8   1      241.48      242.41     19.01 o 
  12   8   1      152.96      169.29     18.55 o 
  13   8   1      975.72     1036.53     43.20 o 
  14   8   1      122.32      143.38     30.27 o 
 -14   9   1      532.97      551.79     30.79 o 
 -13   9   1      317.61      330.22     31.51 o 
 -12   9   1       36.64       21.07     16.17 o 
 -11   9   1      334.98      321.15     19.38 o 
 -10   9   1      662.76      658.17     26.63 o 
  -9   9   1       11.21       11.21      7.35 o 
  -8   9   1       41.05       34.63     11.92 o 
  -7   9   1      200.91      219.48     11.31 o 
  -6   9   1       35.91       49.68      7.90 o 
  -5   9   1       33.74       41.65      5.80 o 
  -4   9   1     2743.27     2685.97     83.66 o 
  -3   9   1      602.34      611.39     14.16 o 
  -2   9   1      622.81      621.21     14.66 o 
  -1   9   1        3.57        2.53      3.87 o 
   0   9   1      513.21      553.80     16.03 o 
   1   9   1      737.30      740.26     13.37 o 
   2   9   1     1033.44     1028.71     16.00 o 
   3   9   1      317.11      301.18      7.88 o 
   4   9   1      671.36      709.28     19.08 o 
   5   9   1      161.03      148.14      9.68 o 
   6   9   1      183.11      179.65     13.91 o 
   7   9   1      566.58      586.48     17.01 o 
   8   9   1     1486.54     1513.39     39.97 o 
   9   9   1      363.16      323.32     17.53 o 
  10   9   1       99.42       74.76     17.66 o 
  11   9   1      397.64      427.63     22.25 o 
  12   9   1      429.22      429.82     24.82 o 
  13   9   1        0.76        3.86      6.31 o 
  14   9   1       15.45       10.92      8.88 o 
 -13  10   1       55.05       32.54     26.96 o 
 -12  10   1      178.26      146.91     23.03 o 
 -11  10   1       77.31       69.40     40.35 o 
 -10  10   1        0.51        2.42     12.10 o 
  -9  10   1      826.01      859.91     40.45 o 
  -8  10   1      753.47      749.59     33.42 o 
  -7  10   1        2.30       -0.51      9.30 o 
  -6  10   1      273.97      248.93     17.05 o 
  -5  10   1     1791.95     1926.85     37.70 o 
  -4  10   1       22.87       32.03     16.17 o 
  -3  10   1       16.61       17.85      8.97 o 
  -2  10   1      790.40      849.06     21.51 o 
  -1  10   1     1340.43     1389.55     58.87 o 
   0  10   1       46.02       39.03      9.42 o 
   1  10   1     1231.78     1252.25     36.84 o 
   2  10   1      651.15      658.66     18.50 o 
   3  10   1     1955.29     1984.39     72.37 o 
   4  10   1      116.26       92.97     19.45 o 
   5  10   1      300.85      295.13     12.07 o 
   6  10   1      773.14      742.31     54.18 o 
   7  10   1      645.00      622.76     25.67 o 
   8  10   1        1.31        3.06      5.36 o 
   9  10   1       56.56       56.16     42.64 o 
  10  10   1      125.80      109.34     39.80 o 
  11  10   1        6.66        7.93      7.15 o 
  12  10   1       17.98        7.80     12.67 o 
  13  10   1      539.39      502.65     40.62 o 
 -12  11   1        1.61        5.85     13.77 o 
 -11  11   1      438.08      443.53     39.68 o 
 -10  11   1      663.41      680.22     53.16 o 
  -9  11   1      382.28      391.76     33.78 o 
  -8  11   1        9.01       23.96     16.49 o 
  -7  11   1      856.46      893.95     52.98 o 
  -6  11   1      750.73      789.51     36.24 o 
  -5  11   1       81.01       70.10     36.89 o 
  -4  11   1      128.90      145.40     26.50 o 
  -3  11   1      274.64      297.80     22.95 o 
  -2  11   1      348.13      338.06     26.83 o 
  -1  11   1        0.93        1.30     15.30 o 
   0  11   1      936.97      936.06     46.28 o 
   1  11   1      729.69      773.78     40.95 o 
   2  11   1      775.69      767.99     40.34 o 
   3  11   1      150.93      154.84     20.81 o 
   4  11   1      693.71      786.62     48.00 o 
   5  11   1      612.60      619.86     37.92 o 
   6  11   1      144.13      124.04     19.30 o 
   7  11   1      995.88     1030.19     54.62 o 
   8  11   1      952.42      974.71     61.05 o 
   9  11   1      380.88      389.81     35.32 o 
  10  11   1      221.23      220.18     27.62 o 
  11  11   1      906.39      918.31     46.24 o 
 -10  12   1        2.05       -4.09     22.24 o 
  -9  12   1      150.60      126.96     35.30 o 
  -8  12   1        8.20       10.79     17.77 o 
  -7  12   1        1.53        1.60     17.53 o 
  -6  12   1       47.95       44.62     26.69 o 
  -5  12   1        0.67        6.87     10.10 o 
  -4  12   1       48.99       41.47     27.20 o 
  -3  12   1       17.48       13.80     23.18 o 
  -2  12   1        6.98        8.22     11.94 o 
  -1  12   1      219.63      201.22     27.56 o 
   0  12   1       47.25       28.43     34.87 o 
   1  12   1        3.99        2.84     13.68 o 
   2  12   1       13.68        7.87     12.67 o 
   3  12   1      109.19      105.35     26.26 o 
   4  12   1       91.23       61.11     53.61 o 
   5  12   1        1.13        6.89      9.02 o 
   6  12   1      123.92       99.62    126.50 o 
   7  12   1      162.45      165.25     36.09 o 
   8  12   1        4.83        7.09     19.85 o 
   9  12   1      339.39      285.65     41.22 o 
  10  12   1        0.28       -1.09     27.16 o 
  -8  13   1       25.76       21.69     29.34 o 
  -7  13   1      583.62      635.48     47.22 o 
  -6  13   1      483.55      545.94     42.18 o 
  -5  13   1       99.76       71.96     77.16 o 
  -4  13   1      431.48      491.58     37.76 o 
  -3  13   1      948.88      988.89     52.13 o 
  -2  13   1       41.41       40.47     36.48 o 
  -1  13   1       41.55       47.90     30.06 o 
   0  13   1      223.32      228.47     25.68 o 
   1  13   1      325.80      359.49     31.08 o 
   2  13   1       60.65       37.64     37.96 o 
   3  13   1      516.75      571.29     41.73 o 
   4  13   1      526.01      551.28     42.73 o 
   5  13   1      240.89      226.94     25.27 o 
   6  13   1        0.52      -17.10     33.99 o 
   7  13   1      320.22      335.30     77.27 o 
   8  13   1      149.51      179.34     46.78 o 
  -6  14   1        2.17       14.26     26.39 o 
  -5  14   1        1.31        4.32     19.34 o 
  -4  14   1       10.32        5.94     14.18 o 
  -3  14   1       13.37       12.04     15.32 o 
  -2  14   1       90.93       79.85     77.86 o 
  -1  14   1      213.59      191.75     30.79 o 
   0  14   1      148.69      149.29     25.73 o 
   1  14   1       18.44       23.53     18.17 o 
   2  14   1      243.93      259.44     28.90 o 
   3  14   1      214.11      214.31     27.86 o 
   4  14   1       69.02       59.11     19.56 o 
   5  14   1        2.50        9.51     31.53 o 
 -18   0   2      216.37      192.07     40.76 o 
 -17   0   2      481.71      490.32     60.60 o 
 -16   0   2     1526.57     1495.88     84.15 o 
 -15   0   2       49.08       35.90     51.42 o 
 -14   0   2     2052.14     2228.77    117.27 o 
 -13   0   2     1937.11     2116.31    121.42 o 
 -12   0   2     1874.30     1815.48    198.44 o 
 -11   0   2      106.15      130.34     13.54 o 
 -10   0   2     5927.85     5932.42    220.33 o 
  -9   0   2     1215.06     1240.10     29.32 o 
  -8   0   2     1227.79     1356.33     25.13 o 
  -7   0   2    11663.78    12854.00    123.99 o 
  -6   0   2     9710.79    10594.47    245.70 o 
  -5   0   2      221.18      193.17      9.08 o 
  -4   0   2     1941.91     2060.37     49.56 o 
  -3   0   2     1037.42     1018.63     15.29 o 
  -2   0   2    58082.45    54644.12    457.26 o 
  -1   0   2     1270.95     1236.19     19.64 o 
   0   0   2      998.50      939.66     18.61 o 
   1   0   2     3919.75     4152.41     60.88 o 
   2   0   2     8389.67     9254.42    124.29 o 
   3   0   2      371.21      332.92      8.78 o 
   4   0   2     8655.82     8834.28     82.15 o 
   5   0   2    12946.26    14464.28    222.68 o 
   6   0   2       48.22       47.62     16.10 o 
   7   0   2     1110.50      981.30     20.90 o 
   8   0   2     6642.47     6454.10    189.74 o 
   9   0   2     2233.52     2076.65     57.21 o 
  10   0   2     5080.38     5027.01    224.27 o 
  11   0   2       35.57       40.44     21.71 o 
  12   0   2      704.52      680.40     26.12 o 
  13   0   2      628.16      541.44     87.43 o 
  14   0   2       98.29       94.48     83.44 o 
  15   0   2     2240.04     2253.45     70.42 o 
  16   0   2     2090.07     2070.25    151.91 o 
  17   0   2        1.59        4.26     20.66 o 
 -18   1   2       45.33       40.48     23.24 o 
 -17   1   2        1.96        5.79     12.25 o 
 -16   1   2       15.21       11.10      9.44 o 
 -15   1   2      148.52      133.01     60.72 o 
 -14   1   2        0.97        0.73      7.56 o 
 -13   1   2        0.39        5.47      5.32 o 
 -12   1   2      148.52      132.20     16.11 o 
 -11   1   2      326.97      322.82     18.22 o 
 -10   1   2       85.68       92.13      9.50 o 
  -9   1   2       91.21      106.35     10.39 o 
  -8   1   2      783.64      786.49     15.77 o 
  -7   1   2       18.32       13.95      4.04 o 
  -6   1   2        7.83       11.02      3.37 o 
  -5   1   2       15.09       14.59      3.49 o 
  -4   1   2     1673.66     1631.98     22.59 o 
  -3   1   2    17986.15    18708.88    187.41 o 
  -2   1   2      245.61      275.20      5.30 o 
  -1   1   2      152.73      179.06      3.57 o 
   0   1   2     1666.09     1625.22     16.01 o 
   1   1   2       20.28       21.47      1.93 o 
   2   1   2     1494.35     1547.34     18.40 o 
   3   1   2     1956.28     1912.98     26.62 o 
   4   1   2      673.73      635.65      8.55 o 
   5   1   2     2124.11     2251.94     19.44 o 
   6   1   2     5475.44     5863.17     47.13 o 
   7   1   2      207.89      203.12      9.05 o 
   8   1   2      246.29      232.98     13.44 o 
   9   1   2       35.05       41.32     13.69 o 
  10   1   2      617.50      605.60     17.10 o 
  11   1   2       68.07       58.71      8.89 o 
  12   1   2      163.86      161.32     10.30 o 
  13   1   2      109.46       99.69     16.26 o 
  14   1   2      118.28      106.85     21.41 o 
  15   1   2        1.10        3.44     12.92 o 
  16   1   2      153.92      152.15     40.25 o 
  17   1   2      125.84       85.01    102.27 o 
 -18   2   2       59.76       53.62     28.82 o 
 -17   2   2      366.23      368.16     31.89 o 
 -16   2   2      347.31      332.48     29.99 o 
 -15   2   2      150.35      117.17     17.93 o 
 -14   2   2     1371.83     1408.32     43.20 o 
 -13   2   2     2026.29     2069.81     53.92 o 
 -12   2   2     1295.40     1345.19     40.75 o 
 -11   2   2       25.56       29.19     12.88 o 
 -10   2   2     3055.35     3067.55     30.70 o 
  -9   2   2     2981.07     3114.00     45.47 o 
  -8   2   2      220.89      247.45      6.54 o 
  -7   2   2      182.53      156.79      7.66 o 
  -6   2   2     7638.42     7832.41    101.57 o 
  -5   2   2     2865.11     2829.04     26.54 o 
  -4   2   2     3750.53     4000.39     40.03 o 
  -3   2   2     9935.37    10438.59     76.70 o 
  -2   2   2    44438.76    42406.87    918.34 o 
  -1   2   2     9645.08    10476.35     77.82 o 
   0   2   2     2796.05     2689.34     23.39 o 
   1   2   2    10699.05    11045.23    180.18 o 
   2   2   2     7037.50     7545.31     64.14 o 
   3   2   2      646.02      628.02      7.61 o 
   4   2   2    16268.06    18022.57    213.05 o 
   5   2   2     9008.67     9814.61     54.16 o 
   6   2   2     1090.28     1138.48     18.74 o 
   7   2   2     1059.10     1030.93     22.95 o 
   8   2   2     7550.58     7894.62    158.21 o 
   9   2   2      730.27      726.26     20.76 o 
  10   2   2        0.03        1.52      7.99 o 
  11   2   2      142.77      149.89      9.89 o 
  12   2   2     3195.71     3210.26     55.94 o 
  13   2   2      217.36      202.28     16.74 o 
  14   2   2      298.92      305.43     18.42 o 
  15   2   2     1065.94     1063.15     44.17 o 
  16   2   2      548.32      589.59     55.21 o 
  17   2   2       11.59       18.17     13.61 o 
 -18   3   2      465.71      442.19     30.04 o 
 -17   3   2       18.99       18.97     16.17 o 
 -16   3   2      755.30      775.49     37.15 o 
 -15   3   2      704.12      715.78     30.15 o 
 -14   3   2      390.69      414.82     20.27 o 
 -13   3   2        9.04       10.65      9.70 o 
 -12   3   2     1032.83     1010.94     29.54 o 
 -11   3   2     1334.34     1386.56     31.31 o 
 -10   3   2      173.44      181.60     17.76 o 
  -9   3   2      629.13      643.90     20.72 o 
  -8   3   2     4149.44     4250.68     72.10 o 
  -7   3   2       63.18       80.82      7.14 o 
  -6   3   2       57.74       77.20      6.08 o 
  -5   3   2      347.29      307.90      6.76 o 
  -4   3   2     2844.73     2779.32     28.10 o 
  -3   3   2     1424.10     1428.69     10.46 o 
  -2   3   2      382.18      397.13      5.43 o 
  -1   3   2      152.08      132.61      4.18 o 
   0   3   2     9666.89    10242.67     67.18 o 
   1   3   2      285.81      291.02      4.87 o 
   2   3   2      830.92      780.48     10.32 o 
   3   3   2     2061.29     1933.01     18.05 o 
   4   3   2     1299.56     1240.98     16.32 o 
   5   3   2     2596.54     2843.65     42.11 o 
   6   3   2     4961.05     5135.31     71.75 o 
   7   3   2     1455.18     1422.89     21.32 o 
   8   3   2       46.20       52.95      7.00 o 
   9   3   2      708.10      678.75     15.68 o 
  10   3   2      853.18      802.90     12.33 o 
  11   3   2      555.56      518.24     12.59 o 
  12   3   2      187.45      175.32     17.58 o 
  13   3   2     1111.23     1064.82     37.46 o 
  14   3   2     1478.66     1433.76     45.45 o 
  15   3   2       19.70       17.03     12.14 o 
  16   3   2      280.54      285.54     45.17 o 
  17   3   2     1114.53     1091.75     71.41 o 
 -17   4   2       35.69       28.95     20.81 o 
 -16   4   2      179.38      166.01     38.88 o 
 -15   4   2      596.69      544.06     27.33 o 
 -14   4   2      902.04      854.33     32.23 o 
 -13   4   2      569.78      551.91     28.60 o 
 -12   4   2       27.53       41.19     14.64 o 
 -11   4   2      265.81      246.17     15.95 o 
 -10   4   2      416.18      392.04     17.54 o 
  -9   4   2      646.18      632.92     21.34 o 
  -8   4   2        4.79        9.20      6.70 o 
  -7   4   2      122.61      144.01      7.92 o 
  -6   4   2     3000.09     2981.44     44.87 o 
  -5   4   2      943.64      890.05     11.68 o 
  -4   4   2      222.66      232.27      5.74 o 
  -3   4   2     2458.35     2458.96     25.47 o 
  -2   4   2     5890.36     6135.97     52.73 o 
  -1   4   2     1589.21     1677.47     19.40 o 
   0   4   2      346.79      325.75      6.65 o 
   1   4   2     1025.55      938.80      9.36 o 
   2   4   2     2036.56     2138.45     15.01 o 
   3   4   2      123.91      124.92      4.92 o 
   4   4   2      346.84      309.60      6.96 o 
   5   4   2     1386.18     1359.49     22.99 o 
   6   4   2      321.32      294.77     10.65 o 
   7   4   2      389.48      409.35     11.24 o 
   8   4   2     1624.12     1623.08     27.23 o 
   9   4   2     1659.94     1581.23     30.67 o 
  10   4   2      228.08      214.30     10.10 o 
  11   4   2      164.58      175.72     19.41 o 
  12   4   2     1915.12     1902.58     48.61 o 
  13   4   2       14.43       19.24     12.46 o 
  14   4   2       54.43       50.47     26.55 o 
  15   4   2      708.55      708.22     39.68 o 
  16   4   2      172.52      155.35     36.25 o 
 -17   5   2      305.99      284.06     25.74 o 
 -16   5   2      734.00      722.60     35.15 o 
 -15   5   2     1049.61     1025.19     35.13 o 
 -14   5   2     1306.00     1265.44     42.54 o 
 -13   5   2       90.17      100.53     39.65 o 
 -12   5   2     1216.64     1242.57     33.51 o 
 -11   5   2     2905.96     2973.51     75.74 o 
 -10   5   2     1028.67     1009.48     27.81 o 
  -9   5   2      411.31      408.91     18.21 o 
  -8   5   2     2891.95     2894.95     42.18 o 
  -7   5   2     1622.96     1551.51     24.19 o 
  -6   5   2      173.16      171.02      6.48 o 
  -5   5   2     1338.04     1235.15     16.27 o 
  -4   5   2     9096.68     9365.47    107.15 o 
  -3   5   2      262.13      235.87      6.84 o 
  -2   5   2     3330.07     3345.81     35.71 o 
  -1   5   2    11437.32    11759.24    147.00 o 
   0   5   2     5070.28     5065.73     76.16 o 
   1   5   2      337.30      365.91      8.08 o 
   2   5   2     4892.54     4726.04     60.23 o 
   3   5   2     3340.92     3173.93     25.76 o 
   4   5   2      894.98      788.18     30.48 o 
   5   5   2      734.03      718.56     14.51 o 
   6   5   2     5380.21     5308.22     57.10 o 
   7   5   2     1497.44     1471.72     25.79 o 
   8   5   2       28.34       26.37      9.04 o 
   9   5   2      980.66      979.32     21.52 o 
  10   5   2     1790.32     1897.86     49.62 o 
  11   5   2     1213.53     1196.56     30.65 o 
  12   5   2       17.23       15.72     11.22 o 
  13   5   2     1143.91     1200.95     40.70 o 
  14   5   2     2274.00     2342.80     79.37 o 
  15   5   2       53.27       46.13     21.91 o 
  16   5   2      304.15      268.97     32.99 o 
 -17   6   2       55.28       42.39     35.39 o 
 -16   6   2      232.13      181.55     21.89 o 
 -15   6   2       52.61       37.62     16.22 o 
 -14   6   2        3.89        8.15      8.20 o 
 -13   6   2       43.50       55.12     23.45 o 
 -12   6   2        6.59       10.94      6.57 o 
 -11   6   2       22.75       17.48      8.78 o 
 -10   6   2        0.53        4.80      6.58 o 
  -9   6   2      195.04      191.76     13.44 o 
  -8   6   2       48.60       51.75      7.02 o 
  -7   6   2      176.15      161.67      7.11 o 
  -6   6   2      901.45      914.90     16.00 o 
  -5   6   2      583.33      536.63     10.18 o 
  -4   6   2      165.63      155.12      5.54 o 
  -3   6   2      285.99      284.64      6.44 o 
  -2   6   2      365.60      368.01     11.36 o 
  -1   6   2      562.61      604.62     14.54 o 
   0   6   2      270.93      287.30     10.19 o 
   1   6   2       45.02       52.26      4.65 o 
   2   6   2      163.13      139.80      6.09 o 
   3   6   2      151.88      162.26      6.68 o 
   4   6   2        4.25       10.82      3.56 o 
   5   6   2       31.77       29.58      9.35 o 
   6   6   2      118.22      116.69      8.65 o 
   7   6   2      277.53      268.52     11.10 o 
   8   6   2      164.75      142.59     11.20 o 
   9   6   2      293.19      285.25     13.73 o 
  10   6   2       13.44       10.73      7.80 o 
  11   6   2        0.50        6.64      8.29 o 
  12   6   2        2.24        2.97      7.61 o 
  13   6   2      180.43      178.74     21.18 o 
  14   6   2       21.43       28.85     17.59 o 
  15   6   2        0.30        2.27     15.40 o 
 -16   7   2      201.16      201.08     23.88 o 
 -15   7   2      886.96      899.89     32.33 o 
 -14   7   2      373.89      366.24     26.49 o 
 -13   7   2       92.43       67.03     34.21 o 
 -12   7   2      819.73      893.40     33.09 o 
 -11   7   2      507.64      513.97     26.33 o 
 -10   7   2      163.85      174.37     15.64 o 
  -9   7   2      130.99      128.39      7.60 o 
  -8   7   2     1232.00     1270.46     22.04 o 
  -7   7   2     1319.85     1261.89     19.06 o 
  -6   7   2      111.23       98.35      5.73 o 
  -5   7   2      330.25      333.20      9.03 o 
  -4   7   2     4726.62     4824.00     63.36 o 
  -3   7   2     2233.62     2185.21     39.86 o 
  -2   7   2      470.28      434.28     13.00 o 
  -1   7   2     3583.00     3596.08     37.22 o 
   0   7   2     1065.11     1000.56     17.75 o 
   1   7   2      184.51      173.05      7.14 o 
   2   7   2     2734.94     2657.58     37.68 o 
   3   7   2     4331.70     4325.63     49.21 o 
   4   7   2     1090.17     1081.59     21.93 o 
   5   7   2      111.49      112.31     12.17 o 
   6   7   2     4517.20     4313.61    186.08 o 
   7   7   2     1780.68     1700.41     70.11 o 
   8   7   2      227.96      249.45     21.07 o 
   9   7   2      361.31      378.60     19.40 o 
  10   7   2     2745.79     2820.83     65.65 o 
  11   7   2      860.27      909.61     33.10 o 
  12   7   2      176.42      167.50     18.31 o 
  13   7   2      777.11      798.52     32.21 o 
  14   7   2     1239.53     1203.45     41.32 o 
  15   7   2      124.01      113.02     21.85 o 
 -15   8   2        3.55       11.13      8.98 o 
 -14   8   2      100.89       97.12     22.38 o 
 -13   8   2       43.39       38.24     17.56 o 
 -12   8   2        1.51        5.93     10.35 o 
 -11   8   2        0.96        4.53      6.91 o 
 -10   8   2      306.66      321.39     19.00 o 
  -9   8   2      274.35      262.60     14.94 o 
  -8   8   2       84.44       73.57      9.05 o 
  -7   8   2      468.38      461.67     15.61 o 
  -6   8   2      800.99      783.56     16.20 o 
  -5   8   2      307.50      302.56      8.97 o 
  -4   8   2     1821.01     1740.14     44.61 o 
  -3   8   2      992.71      943.47     25.48 o 
  -2   8   2      790.71      764.40     20.54 o 
  -1   8   2      119.25      112.74     13.09 o 
   0   8   2      743.12      736.26     18.50 o 
   1   8   2      310.59      299.85     11.71 o 
   2   8   2      423.25      419.02      7.02 o 
   3   8   2        1.33        3.31      1.51 o 
   4   8   2      343.65      317.69     11.37 o 
   5   8   2      256.05      227.47     11.24 o 
   6   8   2       38.42       42.61     17.04 o 
   7   8   2     1676.87     1534.05     45.90 o 
   8   8   2       13.21       18.66     10.56 o 
   9   8   2      475.68      433.07     22.13 o 
  10   8   2        8.46        9.93      8.42 o 
  11   8   2      170.75      162.74     15.20 o 
  12   8   2      139.83      146.23     26.32 o 
  13   8   2        1.42        2.55      9.04 o 
  14   8   2       22.20       13.16     23.33 o 
 -14   9   2      320.63      360.50     32.19 o 
 -13   9   2        2.70        5.06     13.02 o 
 -12   9   2      325.15      332.88     24.65 o 
 -11   9   2      261.93      301.03     18.32 o 
 -10   9   2       21.62       24.17     12.50 o 
  -9   9   2      147.41      154.68     14.17 o 
  -8   9   2     1133.24     1138.68     28.61 o 
  -7   9   2     1319.81     1312.17     25.21 o 
  -6   9   2     1737.25     1631.12     37.62 o 
  -5   9   2      206.58      214.26     16.66 o 
  -4   9   2     1243.29     1236.04     31.90 o 
  -3   9   2      348.99      331.00     12.73 o 
  -2   9   2      192.92      176.19     10.03 o 
  -1   9   2     1330.24     1319.65     23.26 o 
   0   9   2     2727.47     2769.84     38.75 o 
   1   9   2       11.32       13.50      6.21 o 
   2   9   2     1259.38     1238.69     27.23 o 
   3   9   2     2128.54     2096.02     39.22 o 
   4   9   2      179.94      189.82     12.18 o 
   5   9   2      189.35      186.83     11.10 o 
   6   9   2     1016.25     1040.31     26.25 o 
   7   9   2     1047.84     1087.48     33.22 o 
   8   9   2      219.46      191.92     16.17 o 
   9   9   2     1355.59     1307.08     41.27 o 
  10   9   2     1418.43     1424.65     37.59 o 
  11   9   2      114.68      113.68     17.89 o 
  12   9   2      156.89      144.59     20.51 o 
  13   9   2      854.74      884.38     36.07 o 
 -13  10   2      359.97      358.96     29.00 o 
 -12  10   2        2.94        7.29     11.74 o 
 -11  10   2      105.82      106.70     24.58 o 
 -10  10   2     1082.88     1206.30     41.16 o 
  -9  10   2      250.33      262.09     24.65 o 
  -8  10   2        2.21        4.71      9.89 o 
  -7  10   2      590.32      592.53     27.04 o 
  -6  10   2      578.66      655.20     25.40 o 
  -5  10   2     1080.29     1097.34     27.52 o 
  -4  10   2      107.60      105.90     15.08 o 
  -3  10   2     1432.97     1514.09     42.44 o 
  -2  10   2      597.90      611.45     18.55 o 
  -1  10   2      139.82      138.38     12.65 o 
   0  10   2     1038.01     1073.93     38.65 o 
   1  10   2      849.08      912.92     26.49 o 
   2  10   2       65.62       57.15     10.93 o 
   3  10   2       26.18       26.51     13.67 o 
   4  10   2      541.45      525.59     24.22 o 
   5  10   2      760.33      786.19     30.10 o 
   6  10   2      513.76      529.32     20.91 o 
   7  10   2        3.31        8.28      7.30 o 
   8  10   2      396.81      430.99     24.84 o 
   9  10   2      162.16      140.45     22.15 o 
  10  10   2       61.67       43.26     38.78 o 
  11  10   2       81.33       88.99     21.93 o 
  12  10   2      578.05      634.36     56.45 o 
 -12  11   2      223.25      237.84     29.93 o 
 -11  11   2      372.19      389.10     37.37 o 
 -10  11   2        5.71        8.41     16.87 o 
  -9  11   2       17.93       12.40     18.09 o 
  -8  11   2      369.45      407.56     37.81 o 
  -7  11   2      248.14      218.24     19.94 o 
  -6  11   2        2.64       14.54     14.27 o 
  -5  11   2        7.49       11.31      8.34 o 
  -4  11   2        6.24       12.35     11.50 o 
  -3  11   2        1.08        7.47     13.65 o 
  -2  11   2      172.08      154.23     27.43 o 
  -1  11   2        7.78       13.48     16.82 o 
   0  11   2       13.37       18.26     13.50 o 
   1  11   2       29.14       27.80     20.17 o 
   2  11   2      358.15      332.11     33.31 o 
   3  11   2       94.54      109.42     65.05 o 
   4  11   2       30.05       40.07     27.86 o 
   5  11   2       13.61        7.11      9.96 o 
   6  11   2        4.03        7.24      8.33 o 
   7  11   2       19.40        6.83     18.63 o 
   8  11   2      168.19      151.56     35.08 o 
   9  11   2       11.32        5.80     10.55 o 
  10  11   2      656.92      637.78     38.89 o 
  11  11   2       10.01       11.33     12.27 o 
 -10  12   2      520.47      542.47     47.24 o 
  -9  12   2      172.17      200.16     32.47 o 
  -8  12   2      177.73      181.33     39.99 o 
  -7  12   2      319.68      385.71     36.88 o 
  -6  12   2      310.20      322.27     22.96 o 
  -5  12   2      351.65      384.87     27.47 o 
  -4  12   2        1.30       -0.50     15.77 o 
  -3  12   2      962.88     1037.55     54.88 o 
  -2  12   2     1234.47     1258.06     62.18 o 
  -1  12   2        2.77        3.48     13.10 o 
   0  12   2      881.49      960.32     52.40 o 
   1  12   2     3318.02     3360.00     82.09 o 
   2  12   2     1354.59     1432.11     66.83 o 
   3  12   2       13.67       25.05     19.69 o 
   4  12   2      604.73      656.07     41.68 o 
   5  12   2     1034.52     1042.51     47.24 o 
   6  12   2      181.64      169.94     36.83 o 
   7  12   2      167.41      159.23    185.90 o 
   8  12   2      363.66      384.37     66.23 o 
   9  12   2      157.71      179.23     39.02 o 
  -8  13   2       25.54       18.46     14.67 o 
  -7  13   2       18.64       15.22     21.04 o 
  -6  13   2        9.95        8.02     23.85 o 
  -5  13   2       30.53       14.94     18.10 o 
  -4  13   2       14.13       11.39     11.33 o 
  -3  13   2      221.96      226.62     32.69 o 
  -2  13   2       21.75       20.40     15.01 o 
  -1  13   2       58.11       61.72     51.90 o 
   0  13   2       15.42       13.74     12.23 o 
   1  13   2       24.64       19.36     16.93 o 
   2  13   2       62.38       48.11     37.94 o 
   3  13   2       22.02       16.96     12.45 o 
   4  13   2        0.26        5.89     11.91 o 
   5  13   2        7.07       11.26     25.79 o 
   6  13   2        0.02        2.02     18.31 o 
   7  13   2       12.77        5.74     30.33 o 
  -5  14   2      211.66      162.07    205.24 o 
  -4  14   2       39.24       27.71     25.49 o 
  -3  14   2      173.83      187.44     26.60 o 
  -2  14   2      166.30      174.94     29.72 o 
  -1  14   2       91.23       79.99     84.99 o 
   0  14   2      366.76      377.85     34.59 o 
   1  14   2      969.83      984.29     49.63 o 
   2  14   2      651.02      658.07     38.95 o 
   3  14   2       77.34       49.53     54.25 o 
   4  14   2      544.81      563.82     59.29 o 
 -18   1   3       21.83       21.35     15.47 o 
 -17   1   3      277.60      302.34     35.73 o 
 -16   1   3      485.15      528.34     33.36 o 
 -15   1   3      844.16      862.86     47.62 o 
 -14   1   3      187.32      179.89     32.32 o 
 -13   1   3     1434.59     1480.91     65.16 o 
 -12   1   3     1498.32     1504.36     39.84 o 
 -11   1   3      115.25      112.50     10.53 o 
 -10   1   3     1110.71     1157.48     34.26 o 
  -9   1   3     2955.96     3027.93     53.78 o 
  -8   1   3     7110.50     7732.02    148.48 o 
  -7   1   3        9.85       17.98      6.31 o 
  -6   1   3     2799.76     2560.04    157.48 o 
  -5   1   3    12201.56    12459.06    264.67 o 
  -4   1   3      559.91      521.08     10.21 o 
  -3   1   3     1168.20     1066.64     25.64 o 
  -2   1   3    10328.94     9999.62    407.68 o 
  -1   1   3     4757.05     4966.90     71.20 o 
   0   1   3      516.41      509.89      7.46 o 
   1   1   3    10314.66    10831.46    108.28 o 
   2   1   3    10888.76    11814.63    124.15 o 
   3   1   3     1774.12     2110.36     23.89 o 
   4   1   3      194.15      156.06      4.86 o 
   5   1   3     6362.43     6705.06     75.89 o 
   6   1   3     3908.13     4051.72     71.19 o 
   7   1   3        9.42       22.63      8.42 o 
   8   1   3     2884.88     2917.52     37.49 o 
   9   1   3     5565.91     5518.31     87.00 o 
  10   1   3      649.11      620.98     19.08 o 
  11   1   3     2721.55     2681.56     63.87 o 
  12   1   3     2952.38     2919.49     58.23 o 
  13   1   3     1726.70     1731.20     64.38 o 
  14   1   3        2.55        6.97     17.24 o 
  15   1   3     1182.63     1265.50     79.76 o 
  16   1   3     1325.01     1339.45     64.27 o 
 -18   2   3      161.98      147.20     41.11 o 
 -17   2   3      187.97      174.34     37.73 o 
 -16   2   3        2.27        6.93     10.85 o 
 -15   2   3      276.86      289.34     19.41 o 
 -14   2   3      930.36      914.09     32.38 o 
 -13   2   3       72.25       73.13     27.93 o 
 -12   2   3      274.97      258.95      9.95 o 
 -11   2   3      327.73      331.75     10.24 o 
 -10   2   3       18.70       17.65      6.62 o 
  -9   2   3      398.24      398.11     10.74 o 
  -8   2   3      492.09      490.82     12.89 o 
  -7   2   3     2166.75     2251.34     24.51 o 
  -6   2   3      334.05      341.49      8.74 o 
  -5   2   3      528.44      533.63     10.05 o 
  -4   2   3     1279.66     1248.98     17.79 o 
  -3   2   3       71.37       87.45      4.72 o 
  -2   2   3        1.22        4.62      3.05 o 
  -1   2   3     3113.02     3096.50     17.02 o 
   0   2   3     3516.33     3591.68     31.30 o 
   1   2   3      103.59      111.88      3.98 o 
   2   2   3      790.95      808.95      8.91 o 
   3   2   3     2487.86     2559.86     45.07 o 
   4   2   3      396.52      367.33      8.14 o 
   5   2   3     1904.26     2133.01     63.59 o 
   6   2   3       51.04       76.66     10.03 o 
   7   2   3     1575.90     1570.99     24.31 o 
   8   2   3     4556.81     4507.66     51.40 o 
   9   2   3        6.69        6.14      5.43 o 
  10   2   3       27.61       31.85      7.55 o 
  11   2   3     1646.81     1592.76     37.04 o 
  12   2   3       14.25       18.02      8.41 o 
  13   2   3      425.10      412.03     20.00 o 
  14   2   3      639.06      612.92     30.94 o 
  15   2   3      145.62      137.88     75.36 o 
  16   2   3        0.99       -1.72     23.96 o 
 -18   3   3        0.19        4.60     15.44 o 
 -17   3   3      188.27      181.25     78.64 o 
 -16   3   3     1056.18     1038.82     50.64 o 
 -15   3   3      865.68      841.71     33.60 o 
 -14   3   3        3.10        4.17      5.81 o 
 -13   3   3      659.40      638.45     26.76 o 
 -12   3   3     1337.40     1332.13     40.99 o 
 -11   3   3       37.49       41.13     12.09 o 
 -10   3   3       49.99       59.01      4.21 o 
  -9   3   3     4016.27     4031.10     47.24 o 
  -8   3   3      531.69      518.91     12.71 o 
  -7   3   3     1137.27     1141.04     18.30 o 
  -6   3   3     1667.60     1516.88     27.15 o 
  -5   3   3      617.03      555.22     11.84 o 
  -4   3   3        6.38        8.81      2.74 o 
  -3   3   3     5365.82     5534.53     29.79 o 
  -2   3   3      823.52      700.84      8.50 o 
  -1   3   3      821.59      774.33      8.97 o 
   0   3   3      168.44      172.24      5.04 o 
   1   3   3     1830.37     1792.79     15.74 o 
   2   3   3     3555.40     3504.51     23.44 o 
   3   3   3     1471.71     1454.78     15.42 o 
   4   3   3       12.84       12.42      4.18 o 
   5   3   3     2621.09     2461.44     29.99 o 
   6   3   3     1569.24     1499.94     20.27 o 
   7   3   3      341.22      344.33     12.00 o 
   8   3   3     1023.67      977.77     25.83 o 
   9   3   3    10554.42    10793.68    191.52 o 
  10   3   3      569.19      581.83     17.30 o 
  11   3   3      207.39      205.35     12.27 o 
  12   3   3      890.57      885.10     32.24 o 
  13   3   3     1091.40     1070.85     43.74 o 
  14   3   3       42.56       48.22     27.69 o 
  15   3   3      456.24      451.04     43.62 o 
  16   3   3      714.37      710.32     46.39 o 
 -17   4   3      276.34      291.09     26.56 o 
 -16   4   3       26.34       17.54     16.36 o 
 -15   4   3      642.53      644.63     31.63 o 
 -14   4   3     1193.98     1227.32     47.35 o 
 -13   4   3      106.95      107.18     20.11 o 
 -12   4   3      314.44      290.44     18.63 o 
 -11   4   3      772.43      761.68     32.07 o 
 -10   4   3     1061.10     1077.99     50.89 o 
  -9   4   3      266.56      267.27      8.59 o 
  -8   4   3     2362.20     2385.98     34.04 o 
  -7   4   3     2563.19     2609.38     29.49 o 
  -6   4   3      308.94      272.31      9.43 o 
  -5   4   3     1840.31     1857.89     45.50 o 
  -4   4   3    12525.16    13164.88     98.41 o 
  -3   4   3    10230.60    10574.30    174.68 o 
  -2   4   3     1579.68     1712.91     14.58 o 
  -1   4   3     1276.19     1110.38     11.40 o 
   0   4   3     5673.89     5470.72     47.88 o 
   1   4   3      528.17      534.77      8.36 o 
   2   4   3     1101.98     1090.26     13.79 o 
   3   4   3     4052.99     4007.83     39.18 o 
   4   4   3     4649.41     4526.08     97.61 o 
   5   4   3       20.47       20.57      6.17 o 
   6   4   3      409.75      386.15     13.76 o 
   7   4   3     3089.93     3095.65     43.27 o 
   8   4   3     4214.40     4124.42     48.17 o 
   9   4   3       72.53       79.55      9.19 o 
  10   4   3     2403.76     2372.13     51.28 o 
  11   4   3      787.89      794.15     28.40 o 
  12   4   3       23.69       31.85     12.82 o 
  13   4   3      401.06      398.67     27.85 o 
  14   4   3      689.75      644.59     36.16 o 
  15   4   3      284.95      271.07     24.17 o 
  16   4   3        2.20        9.08     15.15 o 
 -17   5   3        6.93        7.86     13.81 o 
 -16   5   3       34.19       24.62     15.44 o 
 -15   5   3       25.22       19.53      8.61 o 
 -14   5   3        5.75        5.08      7.90 o 
 -13   5   3       27.81       26.05     12.23 o 
 -12   5   3      446.17      440.79     21.32 o 
 -11   5   3       18.37       19.65     10.10 o 
 -10   5   3       62.31       77.92     24.02 o 
  -9   5   3     1109.06     1103.16     21.47 o 
  -8   5   3      323.21      287.11     11.83 o 
  -7   5   3      130.71      119.86      9.22 o 
  -6   5   3       22.24       24.33      6.86 o 
  -5   5   3        6.41       10.23      3.89 o 
  -4   5   3     1338.85     1350.64     18.83 o 
  -3   5   3      598.43      550.02     10.86 o 
  -2   5   3        6.95       23.03      6.07 o 
  -1   5   3      178.45      165.85      5.63 o 
   0   5   3      196.56      210.49      6.20 o 
   1   5   3      556.29      515.03     10.34 o 
   2   5   3     1119.08     1122.29     22.24 o 
   3   5   3      380.80      416.24     12.12 o 
   4   5   3       79.96       77.59     10.09 o 
   5   5   3      755.53      711.74     16.20 o 
   6   5   3     1048.28     1047.53     23.50 o 
   7   5   3      580.17      573.39     18.61 o 
   8   5   3      305.89      287.95     13.94 o 
   9   5   3      319.42      294.68     13.93 o 
  10   5   3       40.57       39.00     17.71 o 
  11   5   3        4.44        0.59      7.27 o 
  12   5   3      504.38      473.05     22.37 o 
  13   5   3      375.64      362.75     24.97 o 
  14   5   3       16.51       14.96     15.99 o 
  15   5   3       35.53       32.65     23.60 o 
 -17   6   3       12.68       17.03     14.09 o 
 -16   6   3       32.76       21.54     15.12 o 
 -15   6   3      560.66      563.77     27.50 o 
 -14   6   3      779.14      770.71     32.69 o 
 -13   6   3      241.11      232.86     26.90 o 
 -12   6   3       87.19       95.03     31.06 o 
 -11   6   3     1849.25     1878.79     41.66 o 
 -10   6   3     1272.21     1279.77     38.72 o 
  -9   6   3       22.07       26.07      9.40 o 
  -8   6   3     2636.71     2679.25     47.47 o 
  -7   6   3     7850.18     7946.88    138.95 o 
  -6   6   3     2529.33     2518.99     27.90 o 
  -5   6   3     2886.10     2837.02     44.10 o 
  -4   6   3     3631.12     3617.56     31.28 o 
  -3   6   3     4710.30     4808.59     48.00 o 
  -2   6   3      439.62      462.82     12.06 o 
  -1   6   3     1750.87     1667.91     19.04 o 
   0   6   3     7236.65     7434.67    110.34 o 
   1   6   3     3364.03     3362.18     57.34 o 
   2   6   3       67.89       60.94      6.30 o 
   3   6   3     3947.90     3869.62     48.22 o 
   4   6   3     3215.36     3124.51     46.65 o 
   5   6   3      172.07      162.23     15.16 o 
   6   6   3      542.22      527.10     18.95 o 
   7   6   3     7782.41     7712.97     69.05 o 
   8   6   3      645.45      627.31     17.68 o 
   9   6   3      196.16      199.73     11.00 o 
  10   6   3     1817.24     1834.08     49.27 o 
  11   6   3     1163.55     1167.56     37.53 o 
  12   6   3       16.97       30.02     16.20 o 
  13   6   3      999.07      923.36     45.13 o 
  14   6   3      524.60      490.46     29.35 o 
  15   6   3      496.03      455.13     32.41 o 
 -16   7   3      297.60      275.10     21.08 o 
 -15   7   3      124.54      110.24     56.81 o 
 -14   7   3       13.61       12.11      9.26 o 
 -13   7   3      111.62       91.61     37.53 o 
 -12   7   3       97.03       81.44     37.31 o 
 -11   7   3       19.06       20.12     11.86 o 
 -10   7   3        8.09        8.34      8.17 o 
  -9   7   3       74.87       70.70      9.81 o 
  -8   7   3      542.33      521.62     17.04 o 
  -7   7   3       21.99       22.59      7.27 o 
  -6   7   3     2731.60     2703.69     43.14 o 
  -5   7   3      210.49      203.53      7.49 o 
  -4   7   3       19.53       25.30      7.15 o 
  -3   7   3        7.61        8.83      3.62 o 
  -2   7   3        8.22       10.72      7.87 o 
  -1   7   3        0.64        5.14      6.32 o 
   0   7   3       26.57       29.20      4.43 o 
   1   7   3       44.84       51.73     12.38 o 
   2   7   3       83.23       82.38      6.68 o 
   3   7   3      241.20      236.97     10.47 o 
   4   7   3      295.19      278.26     11.30 o 
   5   7   3       24.94       21.08      8.50 o 
   6   7   3     1580.08     1471.47     34.15 o 
   7   7   3      594.51      572.21     21.84 o 
   8   7   3        1.42        6.36      5.85 o 
   9   7   3       15.71       13.14      6.87 o 
  10   7   3      225.18      210.45     20.57 o 
  11   7   3        6.50        2.56      8.53 o 
  12   7   3      111.71       92.82     63.44 o 
  13   7   3       22.72       19.06     12.52 o 
  14   7   3       73.22       44.17     39.02 o 
 -15   8   3      379.12      369.70     22.35 o 
 -14   8   3      207.59      173.01     22.42 o 
 -13   8   3       71.27       59.76     36.85 o 
 -12   8   3      460.98      485.97     25.92 o 
 -11   8   3     1997.86     2031.04     57.81 o 
 -10   8   3     1315.50     1340.31     43.10 o 
  -9   8   3       37.17       39.89     12.13 o 
  -8   8   3     1806.37     1873.94     43.47 o 
  -7   8   3     3455.02     3372.54     84.49 o 
  -6   8   3       73.71       66.71      7.50 o 
  -5   8   3     1263.17     1252.37     34.19 o 
  -4   8   3     1789.39     1729.47    104.02 o 
  -3   8   3     1000.70      939.37     26.99 o 
  -2   8   3      172.44      163.49     13.43 o 
  -1   8   3      833.54      843.46     29.04 o 
   0   8   3     1563.35     1460.98     35.53 o 
   1   8   3      896.65      888.93     20.32 o 
   2   8   3        3.61        5.95      2.61 o 
   3   8   3     1989.44     1848.35     86.89 o 
   4   8   3     2504.43     2196.92    227.91 o 
   5   8   3      844.63      878.09     29.27 o 
   6   8   3      338.94      354.28     17.46 o 
   7   8   3     1869.89     1782.58     38.44 o 
   8   8   3     1030.70      997.96     33.36 o 
   9   8   3       24.33       29.53     15.42 o 
  10   8   3      682.10      696.98     30.84 o 
  11   8   3      859.75      859.21     36.56 o 
  12   8   3       32.88       26.96     15.78 o 
  13   8   3      228.23      223.73     23.95 o 
 -14   9   3       12.44       16.40     14.95 o 
 -13   9   3       93.00       66.52     52.60 o 
 -12   9   3      202.95      210.56     25.75 o 
 -11   9   3       85.00       71.76     46.63 o 
 -10   9   3        3.60        6.35      9.82 o 
  -9   9   3      408.89      428.14     25.30 o 
  -8   9   3      237.24      235.83     16.70 o 
  -7   9   3        9.92        9.20      6.53 o 
  -6   9   3     1909.90     1870.13     56.71 o 
  -5   9   3      300.09      298.54     18.44 o 
  -4   9   3       72.98       76.70     35.69 o 
  -3   9   3      128.48      126.60     14.92 o 
  -2   9   3      363.58      382.60     18.41 o 
  -1   9   3      293.16      285.27     15.78 o 
   0   9   3       29.35       43.47     20.25 o 
   1   9   3     1256.68     1226.13     35.38 o 
   2   9   3      796.68      854.37     36.01 o 
   3   9   3      202.59      199.77     10.22 o 
   4   9   3      736.93      732.74     18.72 o 
   5   9   3     1300.33     1351.94     37.71 o 
   6   9   3     1915.86     2024.60     63.58 o 
   7   9   3      197.75      179.74     17.86 o 
   8   9   3      401.12      396.28     19.30 o 
   9   9   3      381.57      424.96     20.46 o 
  10   9   3       16.65       16.21     11.07 o 
  11   9   3      205.35      201.60     28.93 o 
  12   9   3      191.86      177.82     21.03 o 
 -13  10   3        2.15        9.12     12.59 o 
 -12  10   3        6.70        7.74     11.60 o 
 -11  10   3      327.03      301.45     30.38 o 
 -10  10   3      321.64      307.50     25.10 o 
  -9  10   3        0.50       -2.85     16.55 o 
  -8  10   3       11.20       15.65     10.85 o 
  -7  10   3      399.35      395.75     20.77 o 
  -6  10   3        9.47        6.39      7.61 o 
  -5  10   3      183.75      174.44     14.08 o 
  -4  10   3      942.20      917.63     30.10 o 
  -3  10   3     1275.07     1288.91     32.10 o 
  -2  10   3        6.82        8.38      7.20 o 
  -1  10   3      999.01     1020.26     29.66 o 
   0  10   3      447.12      448.34     21.10 o 
   1  10   3      566.79      595.38     25.26 o 
   2  10   3       10.93        5.87      7.67 o 
   3  10   3     1076.78     1028.94     35.21 o 
   4  10   3      758.99      757.68     32.79 o 
   5  10   3       88.06       82.74     38.87 o 
   6  10   3      284.56      278.93     27.14 o 
   7  10   3      643.52      652.03     43.29 o 
   8  10   3      408.47      378.74     47.81 o 
   9  10   3       20.56       17.26     16.61 o 
  10  10   3      106.89      104.60     25.40 o 
  11  10   3      815.32      819.61    105.96 o 
 -12  11   3      177.68      166.07     38.70 o 
 -11  11   3      288.68      279.92     37.07 o 
 -10  11   3       93.43      107.47     20.34 o 
  -9  11   3      789.55      782.35     38.51 o 
  -8  11   3      564.48      565.28     31.05 o 
  -7  11   3      227.69      217.11     15.60 o 
  -6  11   3     1078.18     1157.54     37.98 o 
  -5  11   3     1222.76     1280.61     42.86 o 
  -4  11   3       35.48       29.91     19.30 o 
  -3  11   3      277.41      280.33     18.69 o 
  -2  11   3     1081.05     1147.26     47.99 o 
  -1  11   3      172.95      180.53     23.28 o 
   0  11   3        7.40        7.42     16.47 o 
   1  11   3      552.70      604.57     55.63 o 
   2  11   3      538.04      570.48     41.32 o 
   3  11   3      190.54      186.74     27.28 o 
   4  11   3      328.05      315.03     29.79 o 
   5  11   3      955.59      987.58     80.76 o 
   6  11   3       91.70       83.11    100.16 o 
   7  11   3       13.53       16.89     22.62 o 
   8  11   3     1200.34     1227.75    105.85 o 
   9  11   3      683.05      694.14     64.75 o 
  10  11   3      139.74       80.60    140.27 o 
 -10  12   3       15.11        8.52     40.60 o 
  -9  12   3       89.42       53.47     62.00 o 
  -8  12   3       14.41       23.71     22.33 o 
  -7  12   3      143.36      120.64     95.15 o 
  -6  12   3      192.10      190.16     22.40 o 
  -5  12   3        5.84       12.42     12.62 o 
  -4  12   3        7.73        9.44     11.56 o 
  -3  12   3      188.19      156.83     57.55 o 
  -2  12   3        2.67        4.94      9.95 o 
  -1  12   3      525.52      481.69     37.53 o 
   0  12   3      118.59      114.98     65.91 o 
   1  12   3       82.28       65.10     51.11 o 
   2  12   3       10.73       21.07     18.06 o 
   3  12   3       18.44       15.40     19.52 o 
   4  12   3        2.43        8.16      8.49 o 
   5  12   3       34.32       35.74     41.53 o 
   6  12   3        3.53        3.11     22.79 o 
   7  12   3      133.85      116.01     87.65 o 
   8  12   3      124.97       88.85    148.14 o 
  -8  13   3      126.63      113.06    113.38 o 
  -7  13   3        4.50       10.55     21.75 o 
  -6  13   3      597.32      662.07     44.33 o 
  -5  13   3      404.34      446.68     28.61 o 
  -4  13   3        1.58        6.63     14.69 o 
  -3  13   3      161.28      178.62     25.79 o 
  -2  13   3      493.62      558.83     46.40 o 
  -1  13   3      379.90      422.89     38.55 o 
   0  13   3        6.90        9.83     17.71 o 
   1  13   3       91.80      118.17     82.21 o 
   2  13   3      147.47      161.59     24.45 o 
   3  13   3       28.51       23.90     29.63 o 
   4  13   3       48.63       40.18     36.56 o 
   5  13   3      502.00      563.22     61.20 o 
   6  13   3      418.21      393.71     51.53 o 
  -5  14   3       73.67       54.53     63.28 o 
  -4  14   3       46.04       41.90     45.29 o 
  -3  14   3      141.38       87.75     75.11 o 
  -2  14   3        5.32        3.93     15.12 o 
  -1  14   3      155.06      123.39     81.30 o 
   0  14   3      117.57      121.75     25.09 o 
   1  14   3       82.41       45.50     50.34 o 
   2  14   3       14.21        8.52     17.20 o 
   3  14   3        8.23        7.95     13.91 o 
 -18   0   4      150.38       88.08    102.94 o 
 -17   0   4      445.21      451.03     64.92 o 
 -16   0   4     2102.62     2217.95    105.19 o 
 -15   0   4     1241.17     1340.31     92.68 o 
 -14   0   4      129.02      151.09    131.15 o 
 -13   0   4      293.00      334.86    148.96 o 
 -12   0   4     1679.77     1609.54     79.18 o 
 -11   0   4     1035.91     1126.98     89.12 o 
 -10   0   4      902.81      954.20     63.39 o 
  -9   0   4     2738.93     2716.31     73.77 o 
  -8   0   4     3684.78     3805.11    123.20 o 
  -7   0   4      442.03      469.69     19.79 o 
  -6   0   4     1731.93     1656.57     62.35 o 
  -5   0   4     5928.11     5761.43     64.14 o 
  -4   0   4     8064.12     9115.14    120.76 o 
  -3   0   4      645.85      650.30     24.19 o 
  -2   0   4     5319.15     5257.63     57.58 o 
  -1   0   4     2621.92     2486.10     31.74 o 
   0   0   4      419.17      375.95     10.69 o 
   1   0   4      932.66      905.93     13.72 o 
   2   0   4    18611.35    20119.46    593.95 o 
   3   0   4    27473.56    32722.71   1380.47 o 
   4   0   4        8.70       15.87      8.90 o 
   5   0   4     2694.53     2676.42     33.54 o 
   6   0   4    10706.94    10892.92    340.30 o 
   7   0   4     1316.40     1308.95     47.62 o 
   8   0   4      660.69      637.29     32.70 o 
   9   0   4     4443.43     4654.54    112.17 o 
  10   0   4     2056.73     2060.81     60.45 o 
  11   0   4       10.28       19.00     15.37 o 
  12   0   4     1469.58     1483.87     64.12 o 
  13   0   4     2306.46     2440.24    168.69 o 
  14   0   4      560.60      606.22     73.55 o 
  15   0   4       16.51       19.40     29.23 o 
  16   0   4      718.20      765.07     73.17 o 
 -18   1   4       11.92       19.59     20.40 o 
 -17   1   4       12.83       14.67     16.69 o 
 -16   1   4       18.93       11.90     16.45 o 
 -15   1   4       10.33       13.15     10.69 o 
 -14   1   4       24.03       22.86     11.40 o 
 -13   1   4        5.52       14.77     16.42 o 
 -12   1   4       90.50      106.24     44.10 o 
 -11   1   4        1.63        4.99      7.49 o 
 -10   1   4     2016.00     2081.37     49.85 o 
  -9   1   4       34.27       40.41     16.63 o 
  -8   1   4        0.60        7.17      4.55 o 
  -7   1   4       61.88       68.03     18.21 o 
  -6   1   4      143.15      132.10     17.28 o 
  -5   1   4       28.77       45.91     15.45 o 
  -4   1   4     3984.35     4145.73     47.30 o 
  -3   1   4      329.20      312.38      8.51 o 
  -2   1   4      131.97      120.90      6.30 o 
  -1   1   4       25.66       28.44      7.04 o 
   0   1   4       87.02       71.29      5.04 o 
   1   1   4      191.39      230.30      7.61 o 
   2   1   4     1675.54     1734.87     32.17 o 
   3   1   4      860.27      930.11     22.12 o 
   4   1   4      273.16      247.49     13.96 o 
   5   1   4       16.34       11.12      4.94 o 
   6   1   4        0.21        2.32      1.53 o 
   7   1   4      194.42      198.67      8.26 o 
   8   1   4      245.40      211.15     10.52 o 
   9   1   4      548.18      525.26     16.56 o 
  10   1   4       26.00       26.73      9.72 o 
  11   1   4      147.28      139.74     18.87 o 
  12   1   4      120.24      103.89     23.29 o 
  13   1   4        2.15       10.80      8.70 o 
  14   1   4       16.86       21.95     17.02 o 
  15   1   4      264.66      265.86     74.70 o 
  16   1   4      149.69      131.41    126.51 o 
 -18   2   4       78.41       59.62     43.21 o 
 -17   2   4      125.02       82.11     59.50 o 
 -16   2   4      885.94      934.72     43.19 o 
 -15   2   4      523.78      538.15     34.68 o 
 -14   2   4       26.48       30.32     16.62 o 
 -13   2   4      247.19      240.18     21.61 o 
 -12   2   4     1877.03     1952.54     49.50 o 
 -11   2   4      218.24      220.32      9.67 o 
 -10   2   4     1887.53     1843.22     32.57 o 
  -9   2   4     1077.19     1101.21     21.22 o 
  -8   2   4     4267.78     4441.24     39.78 o 
  -7   2   4      323.70      335.17     15.12 o 
  -6   2   4     4277.28     4406.48     79.66 o 
  -5   2   4     3134.83     3136.93     57.79 o 
  -4   2   4     9686.87    10378.71     73.49 o 
  -3   2   4      136.35      163.10      8.16 o 
  -2   2   4     2256.13     2191.23     20.41 o 
  -1   2   4     3097.76     3086.57     49.62 o 
   0   2   4      831.87      801.09     14.14 o 
   1   2   4      841.82      807.44     12.26 o 
   2   2   4     8389.38     8876.60    160.91 o 
   3   2   4     3350.35     3511.62     58.03 o 
   4   2   4       19.92       23.59      7.69 o 
   5   2   4     2517.49     2498.28     28.93 o 
   6   2   4     8061.11     8358.97    174.07 o 
   7   2   4      472.10      438.98     11.11 o 
   8   2   4        9.49       12.92      7.92 o 
   9   2   4      216.30      248.19     11.75 o 
  10   2   4     1675.26     1646.97     39.77 o 
  11   2   4       22.47       22.85      9.95 o 
  12   2   4      982.54      983.70     42.54 o 
  13   2   4     1750.55     1849.44     70.43 o 
  14   2   4      645.53      681.19     66.96 o 
  15   2   4        8.89        7.02     11.72 o 
 -18   3   4      287.72      285.20     28.39 o 
 -17   3   4      264.84      277.10     29.31 o 
 -16   3   4       57.17       53.63     37.49 o 
 -15   3   4        6.14        7.27     10.46 o 
 -14   3   4      345.76      356.85     23.74 o 
 -13   3   4      776.74      815.91     30.82 o 
 -12   3   4        3.23        5.06      4.79 o 
 -11   3   4      285.17      288.06     17.17 o 
 -10   3   4     2091.99     2093.76     27.12 o 
  -9   3   4      140.55      137.31      8.59 o 
  -8   3   4      143.58      144.86     13.57 o 
  -7   3   4     4180.40     4383.12     95.99 o 
  -6   3   4     4606.87     4545.37     45.01 o 
  -5   3   4      794.87      861.60     17.00 o 
  -4   3   4     2516.44     2579.21     39.22 o 
  -3   3   4     2516.28     2449.07     29.42 o 
  -2   3   4      293.13      279.37      8.73 o 
  -1   3   4      827.19      836.20     12.62 o 
   0   3   4     3500.16     3429.09     32.33 o 
   1   3   4     1673.90     1543.03     21.20 o 
   2   3   4      401.80      394.33      9.97 o 
   3   3   4     1987.20     1991.79     24.53 o 
   4   3   4     4034.65     3814.34     52.69 o 
   5   3   4     1835.00     1730.98     30.76 o 
   6   3   4     1176.34     1160.47     20.88 o 
   7   3   4     1448.18     1386.80     34.02 o 
   8   3   4      907.99      852.38     17.41 o 
   9   3   4       85.33       80.84     10.58 o 
  10   3   4      432.92      447.83     14.22 o 
  11   3   4     1421.02     1490.71     40.96 o 
  12   3   4      241.60      237.10     25.95 o 
  13   3   4      153.15      131.52     72.63 o 
  14   3   4      406.00      416.34     31.15 o 
  15   3   4      690.03      792.23     55.58 o 
 -17   4   4        9.22       12.39     16.78 o 
 -16   4   4      133.85      108.36     29.72 o 
 -15   4   4      471.40      483.20     25.10 o 
 -14   4   4       36.45       35.85     15.48 o 
 -13   4   4      149.21      133.87     39.94 o 
 -12   4   4      607.31      604.90     26.51 o 
 -11   4   4      279.33      278.94     12.25 o 
 -10   4   4      530.28      510.28     14.75 o 
  -9   4   4     1153.11     1165.79     27.02 o 
  -8   4   4     1918.20     1969.04     35.55 o 
  -7   4   4      282.50      279.55     13.27 o 
  -6   4   4     1107.08     1121.72     21.16 o 
  -5   4   4     5098.56     5169.54     72.59 o 
  -4   4   4     5734.68     5862.18     80.86 o 
  -3   4   4      402.65      392.71     10.07 o 
  -2   4   4     2027.55     1841.58     73.21 o 
  -1   4   4     5346.62     5314.53     81.91 o 
   0   4   4       88.07       86.38      6.81 o 
   1   4   4     1375.16     1415.52     17.70 o 
   2   4   4     4154.35     3892.52    106.03 o 
   3   4   4      973.18      926.20     23.48 o 
   4   4   4      978.23      952.04     18.43 o 
   5   4   4      727.84      675.88     25.85 o 
   6   4   4      444.90      446.58     15.20 o 
   7   4   4      130.78      130.09     10.00 o 
   8   4   4      392.04      397.13     14.76 o 
   9   4   4       16.16       17.08      8.31 o 
  10   4   4      362.44      358.40     14.08 o 
  11   4   4       21.57       16.24     10.07 o 
  12   4   4      226.79      247.99     33.14 o 
  13   4   4      460.43      466.16     33.93 o 
  14   4   4       25.52       23.59     17.49 o 
  15   4   4       42.63       38.71     37.72 o 
 -17   5   4      883.89      870.89     40.39 o 
 -16   5   4      171.15      143.20     16.30 o 
 -15   5   4       44.12       31.57     18.27 o 
 -14   5   4     1197.01     1260.09     46.76 o 
 -13   5   4      470.96      447.14     25.34 o 
 -12   5   4       31.83       28.26     11.34 o 
 -11   5   4     1011.83      997.66     34.33 o 
 -10   5   4      341.86      358.81     15.10 o 
  -9   5   4        7.94       11.75      5.30 o 
  -8   5   4     1095.88     1107.91     27.60 o 
  -7   5   4      277.55      275.76     13.77 o 
  -6   5   4     2542.17     2491.92     30.43 o 
  -5   5   4      196.07      198.72      9.33 o 
  -4   5   4      237.52      196.99      9.49 o 
  -3   5   4      937.73      869.65     15.29 o 
  -2   5   4      805.29      727.45     12.83 o 
  -1   5   4       93.80       89.28      6.78 o 
   0   5   4     2240.75     2107.78     23.04 o 
   1   5   4     3056.48     2836.31     81.66 o 
   2   5   4      145.14      142.49      8.08 o 
   3   5   4     1231.08     1249.80     28.03 o 
   4   5   4    10337.19    10194.59    248.61 o 
   5   5   4     1283.45     1237.59     36.79 o 
   6   5   4       86.17       80.68     12.31 o 
   7   5   4     3577.24     3567.80     55.69 o 
   8   5   4     2553.49     2556.52     52.64 o 
   9   5   4     1000.78      921.94     25.71 o 
  10   5   4      421.66      428.91     31.45 o 
  11   5   4     2012.64     2059.50    102.45 o 
  12   5   4     1732.24     1727.27     56.81 o 
  13   5   4       55.32       61.28     34.42 o 
  14   5   4      991.62      971.42     38.33 o 
 -16   6   4       64.45       32.86     25.55 o 
 -15   6   4       86.62       63.44     40.38 o 
 -14   6   4       80.73       64.53     35.13 o 
 -13   6   4      138.84      112.38     24.73 o 
 -12   6   4        2.50        4.99      6.63 o 
 -11   6   4       33.87       27.42     12.63 o 
 -10   6   4      102.37       91.02     10.67 o 
  -9   6   4        0.68        0.76      4.81 o 
  -8   6   4       77.95       85.45     13.33 o 
  -7   6   4      182.66      178.15     13.10 o 
  -6   6   4       23.53       24.09      8.48 o 
  -5   6   4      288.18      328.44     27.22 o 
  -4   6   4       41.05       38.15      5.94 o 
  -3   6   4      104.49      100.07      7.06 o 
  -2   6   4       23.26       26.81      7.43 o 
  -1   6   4      240.12      237.46      8.81 o 
   0   6   4      229.72      250.00      9.46 o 
   1   6   4       60.33       59.84      7.25 o 
   2   6   4        7.65       11.25      5.52 o 
   3   6   4      427.66      407.71     13.50 o 
   4   6   4       74.72       65.70     13.74 o 
   5   6   4      878.39      786.76     32.02 o 
   6   6   4        1.60       12.69      8.97 o 
   7   6   4      190.97      175.86     15.89 o 
   8   6   4       52.58       52.12     19.23 o 
   9   6   4       42.07       35.58     14.34 o 
  10   6   4      145.63      136.80     27.54 o 
  11   6   4        7.31        8.77     13.43 o 
  12   6   4       12.12       14.83     12.56 o 
  13   6   4       90.84       95.59     46.82 o 
  14   6   4        1.95       -1.59     13.48 o 
 -16   7   4      255.65      258.40     19.86 o 
 -15   7   4       31.20       19.41     12.49 o 
 -14   7   4     1037.29     1116.09     42.66 o 
 -13   7   4      701.48      683.03     28.01 o 
 -12   7   4       18.81       18.18     14.26 o 
 -11   7   4      724.69      731.60     30.57 o 
 -10   7   4     1920.40     2000.85     42.29 o 
  -9   7   4      858.25      858.33     20.47 o 
  -8   7   4      103.87      111.07     15.29 o 
  -7   7   4       30.84       32.48     12.01 o 
  -6   7   4      945.95      938.58     16.60 o 
  -5   7   4       77.08       75.40      7.66 o 
  -4   7   4     1995.41     1987.38     37.78 o 
  -3   7   4     4588.30     4609.34     89.50 o 
  -2   7   4     1407.85     1364.11     27.66 o 
  -1   7   4      703.44      696.14     19.22 o 
   0   7   4     4804.57     4783.10     78.50 o 
   1   7   4     3975.88     3983.05     60.96 o 
   2   7   4       57.67       56.88      9.11 o 
   3   7   4     3027.70     2951.00     70.43 o 
   4   7   4     5791.73     5676.51     64.64 o 
   5   7   4       42.94       63.47     30.79 o 
   6   7   4      427.91      410.09     22.65 o 
   7   7   4     1564.23     1528.68     41.30 o 
   8   7   4     1570.83     1603.90     43.49 o 
   9   7   4       68.64       65.68     31.62 o 
  10   7   4      923.99      950.23     41.80 o 
  11   7   4     1455.74     1460.72     47.91 o 
  12   7   4     1247.16     1273.38     60.51 o 
  13   7   4       25.82       19.93     12.19 o 
 -15   8   4       36.14       33.03     19.63 o 
 -14   8   4       17.48       20.21      9.68 o 
 -13   8   4      113.89      114.57     18.90 o 
 -12   8   4      187.99      209.38     31.24 o 
 -11   8   4        4.50        4.24      6.11 o 
 -10   8   4      121.92      112.01     24.11 o 
  -9   8   4      929.30      844.54     26.35 o 
  -8   8   4       13.04       21.50      9.99 o 
  -7   8   4        8.99       13.84      6.82 o 
  -6   8   4      180.14      159.06     10.11 o 
  -5   8   4      703.41      712.46     18.40 o 
  -4   8   4      283.70      263.02      8.17 o 
  -3   8   4        5.17        4.49      3.21 o 
  -2   8   4      633.47      616.29     22.94 o 
  -1   8   4      228.66      215.10      7.99 o 
   0   8   4      232.38      225.92      6.58 o 
   1   8   4        1.83        2.22      4.56 o 
   2   8   4      559.98      533.55     22.30 o 
   3   8   4      389.22      366.07     18.59 o 
   4   8   4       72.16       68.54     28.14 o 
   5   8   4      279.67      263.30     18.70 o 
   6   8   4      197.63      190.93     22.31 o 
   7   8   4       18.15       21.20     13.31 o 
   8   8   4       20.04       24.45     11.58 o 
   9   8   4      200.08      201.01     23.24 o 
  10   8   4      131.05      114.59     52.45 o 
  11   8   4       63.71       59.09     31.59 o 
  12   8   4        7.02        6.94     10.71 o 
 -14   9   4      341.61      368.14     28.21 o 
 -13   9   4      660.63      732.58     37.48 o 
 -12   9   4       20.06       12.36     12.34 o 
 -11   9   4      220.04      224.27     28.24 o 
 -10   9   4      545.02      579.26     34.56 o 
  -9   9   4       85.70       88.76     46.17 o 
  -8   9   4        3.34        6.16      9.55 o 
  -7   9   4     1271.24     1307.03     40.20 o 
  -6   9   4      191.26      196.93     16.86 o 
  -5   9   4       42.55       45.30     18.33 o 
  -4   9   4      322.74      322.93     22.09 o 
  -3   9   4      786.11      804.17     25.51 o 
  -2   9   4      374.67      372.99     23.14 o 
  -1   9   4      121.69      124.72     29.00 o 
   0   9   4     2393.70     2429.80     59.51 o 
   1   9   4     1622.36     1628.18     51.48 o 
   2   9   4        3.39        4.19      9.18 o 
   3   9   4      189.95      211.95     16.38 o 
   4   9   4      140.28      152.58     13.44 o 
   5   9   4      282.00      274.13     31.78 o 
   6   9   4     1392.47     1333.79     90.02 o 
   7   9   4      429.39      433.15     25.72 o 
   8   9   4      650.45      634.96     38.27 o 
   9   9   4       74.93       64.64     42.87 o 
  10   9   4      146.29      146.96     21.72 o 
  11   9   4      676.41      700.73     36.13 o 
  12   9   4      257.12      236.49     47.53 o 
 -13  10   4      394.31      382.62     30.24 o 
 -12  10   4     1277.81     1305.42     43.76 o 
 -11  10   4       34.06       23.38     19.29 o 
 -10  10   4       70.24       55.18     40.68 o 
  -9  10   4      166.52      188.41     33.69 o 
  -8  10   4      145.27      149.57     24.22 o 
  -7  10   4       27.59       25.30     12.79 o 
  -6  10   4       22.03       29.40     14.33 o 
  -5  10   4      429.83      472.24     23.81 o 
  -4  10   4      282.60      312.68     18.19 o 
  -3  10   4       66.08       51.30     28.02 o 
  -2  10   4     1520.66     1540.39     48.33 o 
  -1  10   4     1291.46     1376.85     37.26 o 
   0  10   4     1154.63     1126.30     41.51 o 
   1  10   4      211.60      213.81     20.29 o 
   2  10   4     1222.57     1244.66     41.09 o 
   3  10   4      616.11      622.92     38.13 o 
   4  10   4       47.24       33.06     28.17 o 
   5  10   4      988.53      988.65     49.30 o 
   6  10   4      830.97      891.86     49.43 o 
   7  10   4        7.16       10.00     24.86 o 
   8  10   4       11.00        7.88     10.85 o 
   9  10   4      346.65      311.08     35.34 o 
  10  10   4      579.22      598.71     40.71 o 
 -12  11   4       33.92       18.41     20.97 o 
 -11  11   4        5.45       -2.30     12.95 o 
 -10  11   4      460.41      471.20     33.84 o 
  -9  11   4      119.27      104.55     25.42 o 
  -8  11   4       35.28       36.11     29.55 o 
  -7  11   4       16.20       24.19     14.74 o 
  -6  11   4       36.09       29.15     14.90 o 
  -5  11   4        6.55       10.66      8.00 o 
  -4  11   4      284.61      309.25     20.04 o 
  -3  11   4       65.93       66.88     28.95 o 
  -2  11   4      212.41      199.41     16.72 o 
  -1  11   4      100.40       84.74     18.30 o 
   0  11   4      181.16      168.91     21.22 o 
   1  11   4       33.61       38.22     24.03 o 
   2  11   4        4.32        5.48     11.31 o 
   3  11   4       41.03       40.25     35.20 o 
   4  11   4      141.67      129.45    154.53 o 
   5  11   4       23.08       26.39     34.15 o 
   6  11   4      145.97      144.70     38.20 o 
   7  11   4      228.55      188.90    164.64 o 
   8  11   4      783.35      753.16     65.52 o 
   9  11   4       15.31       17.65     25.68 o 
 -10  12   4        7.80        9.29     21.69 o 
  -9  12   4      538.34      596.16     45.06 o 
  -8  12   4       78.17       58.66     93.68 o 
  -7  12   4       17.85       17.26     29.58 o 
  -6  12   4       50.69       45.47     36.20 o 
  -5  12   4      621.48      594.10     47.18 o 
  -4  12   4      162.10      170.82     21.16 o 
  -3  12   4        2.48        3.30     11.63 o 
  -2  12   4      563.09      620.38     41.60 o 
  -1  12   4     1428.44     1356.46     69.89 o 
   0  12   4      166.96      154.22     36.79 o 
   1  12   4      129.09      108.96     71.02 o 
   2  12   4      834.76      873.50     66.06 o 
   3  12   4      507.74      553.38     71.09 o 
   4  12   4       36.96       28.91     21.26 o 
   5  12   4      674.55      744.53     73.33 o 
   6  12   4      492.56      511.74     62.46 o 
   7  12   4      221.48      198.85     47.92 o 
  -7  13   4      192.78      175.62     31.74 o 
  -6  13   4       55.64       42.16     58.16 o 
  -5  13   4      175.39      163.17     23.56 o 
  -4  13   4        5.97        7.22     12.20 o 
  -3  13   4       43.61       41.75     33.75 o 
  -2  13   4      108.60       68.97     61.04 o 
  -1  13   4        0.25        0.98     11.92 o 
   0  13   4        3.80       11.55     18.93 o 
   1  13   4        8.07       10.86     13.59 o 
   2  13   4       34.38       27.08     26.79 o 
   3  13   4      149.75      144.26     42.95 o 
   4  13   4        9.26       18.63     19.56 o 
   5  13   4        4.04        9.51     17.49 o 
  -2  14   4      714.33      751.07     44.39 o 
  -1  14   4      890.63      911.39     48.45 o 
   0  14   4      208.53      202.17     28.68 o 
 -18   1   5      315.58      328.33     49.63 o 
 -17   1   5      128.65      126.13     79.82 o 
 -16   1   5       82.51       84.41     56.97 o 
 -15   1   5      590.49      628.67     39.73 o 
 -14   1   5      553.50      555.54     38.47 o 
 -13   1   5       20.67       24.64     12.20 o 
 -12   1   5     1328.80     1443.43     62.27 o 
 -11   1   5     1694.59     1839.86     63.30 o 
 -10   1   5     1690.94     1786.61     58.20 o 
  -9   1   5     2253.12     2296.27     78.07 o 
  -8   1   5     3256.15     3535.03     73.61 o 
  -7   1   5     1397.84     1513.21     58.10 o 
  -6   1   5     1281.75     1444.16     40.58 o 
  -5   1   5     3554.93     3421.47     52.58 o 
  -4   1   5     4186.93     3981.23     50.41 o 
  -3   1   5      590.28      563.63     19.12 o 
  -2   1   5     1446.02     1399.68     25.63 o 
  -1   1   5     6070.73     5848.25     76.14 o 
   0   1   5     7446.80     7482.48    384.30 o 
   1   1   5     2167.31     2277.32     26.42 o 
   2   1   5      403.91      316.06     16.48 o 
   3   1   5     4756.51     4484.79     49.08 o 
   4   1   5      736.49      679.18     13.40 o 
   5   1   5     1451.67     1502.16     28.86 o 
   6   1   5     3567.41     3515.05     62.92 o 
   7   1   5     2133.87     2141.91     42.39 o 
   8   1   5      162.85      145.58     17.32 o 
   9   1   5     2566.76     2342.41    148.62 o 
  10   1   5     2324.08     2367.39     60.50 o 
  11   1   5      926.23      884.76     34.92 o 
  12   1   5       17.95       15.67      6.69 o 
  13   1   5     2560.49     2701.51    120.89 o 
  14   1   5     1726.69     1755.45     68.61 o 
  15   1   5       10.99       15.63     11.69 o 
 -18   2   5      159.89      115.52     62.60 o 
 -17   2   5      173.61      155.23     53.47 o 
 -16   2   5      203.39      185.82     75.17 o 
 -15   2   5        0.02        0.19     13.26 o 
 -14   2   5       85.40       80.16     32.53 o 
 -13   2   5      458.95      465.12     29.41 o 
 -12   2   5       31.39       34.66     14.54 o 
 -11   2   5       17.26       25.61     11.75 o 
 -10   2   5      232.89      236.23     14.68 o 
  -9   2   5      260.63      277.67     19.48 o 
  -8   2   5        3.26        6.82      7.58 o 
  -7   2   5      752.93      774.09     24.19 o 
  -6   2   5      186.72      175.72     12.90 o 
  -5   2   5      223.82      204.74     12.38 o 
  -4   2   5      714.26      762.37     27.90 o 
  -3   2   5       35.22       31.27     11.83 o 
  -2   2   5     1882.61     1841.70     31.02 o 
  -1   2   5      243.84      261.31     10.67 o 
   0   2   5     1521.03     1593.56     23.89 o 
   1   2   5     3577.19     3756.20     76.14 o 
   2   2   5     1703.54     1735.44     35.61 o 
   3   2   5        4.57        4.15      4.86 o 
   4   2   5     1353.22     1298.32     25.62 o 
   5   2   5     1526.62     1524.05     27.60 o 
   6   2   5       17.89       17.62      7.06 o 
   7   2   5     1206.75     1134.16     43.06 o 
   8   2   5     1030.85     1001.03     31.85 o 
   9   2   5      537.66      526.44     23.49 o 
  10   2   5        3.03       10.05     11.50 o 
  11   2   5      499.67      494.05     24.31 o 
  12   2   5      683.66      662.39     37.33 o 
  13   2   5      154.30      140.31     35.84 o 
  14   2   5       11.35       13.04     22.28 o 
  15   2   5      154.94       92.14    102.70 o 
 -17   3   5        5.66        7.91     15.73 o 
 -16   3   5      272.54      287.59     33.53 o 
 -15   3   5      256.60      265.94     42.76 o 
 -14   3   5      178.92      198.17     37.42 o 
 -13   3   5       68.80       62.02     32.15 o 
 -12   3   5       16.09       14.76      9.29 o 
 -11   3   5     1686.66     1717.06     45.90 o 
 -10   3   5      213.44      218.72     16.20 o 
  -9   3   5      135.27      144.54     19.74 o 
  -8   3   5      601.32      583.98     22.90 o 
  -7   3   5     1352.65     1405.67     31.28 o 
  -6   3   5      295.27      310.41     18.27 o 
  -5   3   5     1015.98      979.67     22.91 o 
  -4   3   5      697.42      517.18     19.29 o 
  -3   3   5       14.00       14.13      7.44 o 
  -2   3   5      693.55      679.00     20.03 o 
  -1   3   5     2229.72     2110.50     28.28 o 
   0   3   5     1062.52     1018.68     19.10 o 
   1   3   5       20.40       17.31      5.68 o 
   2   3   5     3242.03     3354.72     35.59 o 
   3   3   5     2719.97     2726.19     32.62 o 
   4   3   5     1436.73     1434.62     29.11 o 
   5   3   5     1168.31     1104.02     50.13 o 
   6   3   5     2074.89     2091.00     57.54 o 
   7   3   5     5481.33     5401.01     76.61 o 
   8   3   5      125.62      108.14     19.47 o 
   9   3   5     1775.51     1807.28     43.29 o 
  10   3   5     2109.26     2030.47     61.95 o 
  11   3   5      353.11      293.07     20.02 o 
  12   3   5      169.10      155.30     25.69 o 
  13   3   5      802.40      787.44     44.00 o 
  14   3   5      857.65      818.83     38.23 o 
 -17   4   5      191.04      201.42     28.05 o 
 -16   4   5      350.72      357.26     31.47 o 
 -15   4   5        5.64        8.42     17.02 o 
 -14   4   5      138.41      143.06     31.55 o 
 -13   4   5       99.83      118.47     42.93 o 
 -12   4   5      344.35      354.40     23.41 o 
 -11   4   5      512.45      521.93     17.13 o 
 -10   4   5     4581.78     4666.48    156.16 o 
  -9   4   5     2797.60     2800.03     42.34 o 
  -8   4   5       90.95      101.25     17.01 o 
  -7   4   5     1413.29     1402.33     43.89 o 
  -6   4   5     4033.65     4141.00     70.05 o 
  -5   4   5      214.87      197.53     12.54 o 
  -4   4   5      109.96      104.47     16.51 o 
  -3   4   5     3032.24     2879.70     42.26 o 
  -2   4   5     2551.68     2427.76     28.84 o 
  -1   4   5       10.88       15.23      6.22 o 
   0   4   5     1619.96     1629.04     27.88 o 
   1   4   5     4240.56     4183.40     40.63 o 
   2   4   5     2089.39     1995.49     32.05 o 
   3   4   5     1027.21     1005.03     23.78 o 
   4   4   5     1093.56     1066.90     26.73 o 
   5   4   5     2887.70     2857.22     79.05 o 
   6   4   5     2622.70     2601.69     42.18 o 
   7   4   5      430.62      435.68     22.81 o 
   8   4   5      964.87      988.11     31.10 o 
   9   4   5      188.76      224.37     20.91 o 
  10   4   5       14.35       12.30      9.50 o 
  11   4   5     1209.69     1215.34     56.91 o 
  12   4   5     1564.56     1627.89     63.07 o 
  13   4   5      350.54      336.37     26.65 o 
  14   4   5       73.37       50.31     38.57 o 
 -17   5   5        1.09        5.36      9.46 o 
 -16   5   5       10.11       14.95      9.66 o 
 -15   5   5       19.16       23.94     12.66 o 
 -14   5   5      317.94      316.21     22.75 o 
 -13   5   5      117.23      113.02     42.57 o 
 -12   5   5        2.38        7.86      8.44 o 
 -11   5   5      225.58      223.47     13.36 o 
 -10   5   5      749.33      717.86     20.61 o 
  -9   5   5      412.99      404.09     15.98 o 
  -8   5   5        5.21        4.81      7.31 o 
  -7   5   5       14.14       16.16      8.25 o 
  -6   5   5       99.74       97.60     15.63 o 
  -5   5   5     1391.15     1417.67     27.07 o 
  -4   5   5      877.60      830.92     21.88 o 
  -3   5   5       15.95       16.89      5.91 o 
  -2   5   5      326.33      349.76     12.52 o 
  -1   5   5      631.15      605.05     16.05 o 
   0   5   5       66.26       56.67     12.72 o 
   1   5   5       71.66       77.33     14.07 o 
   2   5   5       44.60       44.44      9.99 o 
   3   5   5       11.51       11.72      7.74 o 
   4   5   5      205.05      181.85     11.51 o 
   5   5   5     1908.54     1821.25     71.50 o 
   6   5   5      696.80      716.12     32.42 o 
   7   5   5     1616.81     1655.57     46.03 o 
   8   5   5       49.83       65.49     20.67 o 
   9   5   5      191.10      178.09     19.39 o 
  10   5   5      651.59      617.12     35.14 o 
  11   5   5       77.10       82.12     32.32 o 
  12   5   5      113.45       91.98     54.59 o 
  13   5   5       59.95       54.62     36.69 o 
  14   5   5       32.36       24.17     17.42 o 
 -16   6   5       60.20       40.41     33.41 o 
 -15   6   5       19.68       17.63     10.13 o 
 -14   6   5      411.93      448.80     25.30 o 
 -13   6   5      575.53      598.75     29.28 o 
 -12   6   5       99.40      100.95     25.54 o 
 -11   6   5      410.14      409.43     21.71 o 
 -10   6   5     1330.59     1239.51     76.33 o 
  -9   6   5     3305.12     3459.11     85.66 o 
  -8   6   5       12.69       13.46      7.79 o 
  -7   6   5     5167.98     5269.09     47.03 o 
  -6   6   5     5075.45     5086.33     92.98 o 
  -5   6   5     1599.78     1519.36     40.36 o 
  -4   6   5      328.80      288.19     10.83 o 
  -3   6   5     3185.53     3062.26     51.16 o 
  -2   6   5     2293.98     2129.78     39.14 o 
  -1   6   5       19.08       13.60      5.99 o 
   0   6   5     1993.46     1807.10     36.61 o 
   1   6   5     2762.22     2682.82     91.73 o 
   2   6   5     1093.89     1010.93     34.75 o 
   3   6   5      334.35      297.22     15.83 o 
   4   6   5      359.13      344.71     15.65 o 
   5   6   5     2967.27     2966.95     89.32 o 
   6   6   5      444.03      414.92     24.97 o 
   7   6   5      219.05      236.30     22.68 o 
   8   6   5     1644.03     1698.10     46.45 o 
   9   6   5      934.70      985.53     34.77 o 
  10   6   5       22.89       14.31     16.98 o 
  11   6   5     1049.65     1017.76     55.42 o 
  12   6   5      925.47      906.04     43.14 o 
  13   6   5       57.24       39.88     35.20 o 
 -15   7   5       68.58       48.98     34.95 o 
 -14   7   5       11.39       13.23      7.27 o 
 -13   7   5        0.73        4.43      8.82 o 
 -12   7   5        1.03        3.50      9.29 o 
 -11   7   5        0.50        5.65      6.62 o 
 -10   7   5        0.07        3.88      7.95 o 
  -9   7   5       69.17       60.18     14.14 o 
  -8   7   5     1236.12     1227.97     32.64 o 
  -7   7   5        6.96       10.58      5.53 o 
  -6   7   5      359.40      336.80     16.37 o 
  -5   7   5      316.14      282.25     13.24 o 
  -4   7   5        1.77        3.98      3.47 o 
  -3   7   5       13.72       17.34      5.97 o 
  -2   7   5      120.22      112.92      8.01 o 
  -1   7   5      254.40      220.68      9.82 o 
   0   7   5       17.50       17.56      6.73 o 
   1   7   5       14.28       12.31      5.16 o 
   2   7   5      934.48      857.66     34.17 o 
   3   7   5      175.85      172.78     16.27 o 
   4   7   5     1509.92     1475.76     52.77 o 
   5   7   5        1.17        2.50      9.98 o 
   6   7   5      106.43      121.09     46.74 o 
   7   7   5       48.69       51.55     27.05 o 
   8   7   5        0.85        5.04      9.51 o 
   9   7   5      106.66       98.44     46.44 o 
  10   7   5       68.57       59.24     40.72 o 
  11   7   5       10.29       16.02     13.08 o 
  12   7   5        4.19        7.66      9.01 o 
 -15   8   5       92.89       55.42     44.12 o 
 -14   8   5      185.22      190.45     25.26 o 
 -13   8   5      272.99      248.56     27.32 o 
 -12   8   5      165.39      152.20     19.34 o 
 -11   8   5       27.63       23.47     15.71 o 
 -10   8   5      250.54      260.07     18.20 o 
  -9   8   5      535.09      518.24     18.82 o 
  -8   8   5      197.21      182.35     13.75 o 
  -7   8   5     1111.28     1117.16     25.99 o 
  -6   8   5     1905.04     1918.82     45.73 o 
  -5   8   5     1137.65     1109.22     31.81 o 
  -4   8   5      187.03      169.75     10.78 o 
  -3   8   5     2414.30     2300.63     44.14 o 
  -2   8   5     3021.57     2854.67     52.56 o 
  -1   8   5      141.31      138.11     11.03 o 
   0   8   5      110.39      120.12     12.29 o 
   1   8   5     1935.88     1866.98     52.65 o 
   2   8   5     1130.30     1116.42     37.28 o 
   3   8   5        1.89        6.47      6.78 o 
   4   8   5      873.21      846.00     32.63 o 
   5   8   5     2404.31     2459.08     69.22 o 
   6   8   5      470.09      466.72     23.30 o 
   7   8   5      769.38      817.69     39.10 o 
   8   8   5     2103.20     2217.39     75.51 o 
   9   8   5      774.43      794.69     40.83 o 
  10   8   5       28.88       21.14     22.01 o 
  11   8   5     1089.99     1182.63     46.47 o 
  12   8   5      404.28      408.27     30.24 o 
 -14   9   5       52.54       33.33     34.12 o 
 -13   9   5       45.29       26.62     27.38 o 
 -12   9   5        4.79        7.69     12.86 o 
 -11   9   5      247.12      263.12     30.35 o 
 -10   9   5       40.13       30.42     20.88 o 
  -9   9   5        4.62        2.12     17.01 o 
  -8   9   5     1580.52     1613.53     53.33 o 
  -7   9   5      159.38      167.19     20.45 o 
  -6   9   5       68.31       65.93     31.32 o 
  -5   9   5      619.52      603.18     29.94 o 
  -4   9   5      246.85      256.88     18.18 o 
  -3   9   5        2.20        8.12      9.53 o 
  -2   9   5      357.66      326.37     19.85 o 
  -1   9   5      769.12      759.24     26.45 o 
   0   9   5       54.20       45.04     21.26 o 
   1   9   5       45.07       39.98     31.82 o 
   2   9   5      482.68      504.46     31.78 o 
   3   9   5       94.51       98.82     67.46 o 
   4   9   5      294.42      289.48     28.30 o 
   5   9   5       15.89       21.42     15.52 o 
   6   9   5      516.28      519.71     37.63 o 
   7   9   5      433.13      444.86     35.09 o 
   8   9   5        2.56        7.34      8.47 o 
   9   9   5      302.90      330.97     37.08 o 
  10   9   5      541.79      596.55     44.01 o 
  11   9   5      230.21      228.27     35.71 o 
 -12  10   5       55.21       29.80     20.31 o 
 -11  10   5      141.56      121.86     33.25 o 
 -10  10   5      220.61      214.92     27.35 o 
  -9  10   5      270.57      271.99     26.57 o 
  -8  10   5       59.15       48.23     30.75 o 
  -7  10   5      102.98       95.78     24.81 o 
  -6  10   5      315.86      304.00     19.59 o 
  -5  10   5      287.39      276.64     19.79 o 
  -4  10   5      106.44       99.25     37.41 o 
  -3  10   5      960.92      970.20     36.49 o 
  -2  10   5      113.61      103.62     20.68 o 
  -1  10   5        6.55       11.04     13.77 o 
   0  10   5       69.54       73.82     49.77 o 
   1  10   5      622.14      626.68     38.91 o 
   2  10   5      123.01      123.73     75.05 o 
   3  10   5      247.69      254.39     32.16 o 
   4  10   5      409.69      415.70     33.36 o 
   5  10   5      639.86      614.28     38.50 o 
   6  10   5      136.56      108.56     63.01 o 
   7  10   5       52.24       73.33     50.68 o 
   8  10   5      157.40      148.79     60.26 o 
   9  10   5      260.68      218.61     54.18 o 
 -11  11   5      138.86      144.71     24.24 o 
 -10  11   5       32.61       25.34     21.67 o 
  -9  11   5      331.34      321.89     26.15 o 
  -8  11   5      769.19      846.81     46.36 o 
  -7  11   5      719.27      708.51     32.23 o 
  -6  11   5        0.79        7.24      7.97 o 
  -5  11   5      610.72      683.13     29.30 o 
  -4  11   5      693.47      737.11     31.82 o 
  -3  11   5       21.75       19.64     19.54 o 
  -2  11   5      356.97      396.39     22.62 o 
  -1  11   5      538.46      612.73     32.19 o 
   0  11   5      195.35      200.49     24.45 o 
   1  11   5       10.84       14.76     15.66 o 
   2  11   5      405.32      454.07     34.60 o 
   3  11   5      840.52      842.68     42.13 o 
   4  11   5       95.04       86.85     24.46 o 
   5  11   5      229.83      203.33     58.03 o 
   6  11   5      805.83      827.42     70.16 o 
   7  11   5      372.90      399.07     54.81 o 
   8  11   5       15.72       13.01     24.75 o 
  -9  12   5       34.87       25.90     33.44 o 
  -8  12   5       16.97        9.33     15.41 o 
  -7  12   5      121.40       76.79     83.38 o 
  -6  12   5       87.61       69.54     46.64 o 
  -5  12   5       53.44       36.95     40.08 o 
  -4  12   5       53.13       41.23     25.76 o 
  -3  12   5       62.21       49.95     34.30 o 
  -2  12   5        1.05        6.53     13.88 o 
  -1  12   5        1.13        1.90     14.44 o 
   0  12   5       34.48       34.84     36.09 o 
   1  12   5       70.59       55.68     52.95 o 
   2  12   5       92.48       73.66    107.76 o 
   3  12   5        0.13        5.14     22.13 o 
   4  12   5        8.54        7.10     16.72 o 
   5  12   5        7.79       -2.90     31.69 o 
   6  12   5       70.04       66.28     80.33 o 
  -6  13   5        6.34       12.19     29.89 o 
  -5  13   5      232.60      253.43     28.75 o 
  -4  13   5      387.83      391.08     32.43 o 
  -3  13   5       65.66       47.25     44.60 o 
  -2  13   5       26.72       27.02     37.69 o 
  -1  13   5      468.46      583.67     47.20 o 
   0  13   5      108.61       81.69    101.02 o 
   1  13   5       10.28        6.28     20.60 o 
   2  13   5      160.49      133.28    182.73 o 
   3  13   5      544.56      599.94     70.93 o 
 -17   0   6      274.60      264.98     35.70 o 
 -16   0   6       96.36       64.70     46.02 o 
 -15   0   6      640.54      692.78     63.39 o 
 -14   0   6      394.23      415.79     52.13 o 
 -13   0   6      335.63      328.79     43.06 o 
 -12   0   6     2687.20     3100.67    119.45 o 
 -11   0   6      491.00      571.80     52.08 o 
 -10   0   6      317.34      318.25     46.83 o 
  -9   0   6       18.39       21.20     16.89 o 
  -8   0   6     1242.72     1279.88     72.51 o 
  -7   0   6     4597.88     4795.52    197.16 o 
  -6   0   6     4474.89     4874.15    133.55 o 
  -5   0   6       21.43       35.96     22.40 o 
  -4   0   6     3829.99     3797.82     61.65 o 
  -3   0   6     2734.57     2640.17     70.08 o 
  -2   0   6      194.28      183.23     14.37 o 
  -1   0   6     1894.00     1809.23     33.73 o 
   0   0   6    11681.17    12687.48     75.11 o 
   1   0   6     2083.98     2189.23     68.73 o 
   2   0   6     2682.33     2729.67     65.68 o 
   3   0   6     3267.57     3375.22     74.98 o 
   4   0   6     2689.21     2693.16     84.36 o 
   5   0   6       78.04       87.58     42.20 o 
   6   0   6     1644.12     1602.99     57.82 o 
   7   0   6     2509.74     2885.31     99.34 o 
   8   0   6     1211.41     1214.12     53.21 o 
   9   0   6      651.60      727.69     43.89 o 
  10   0   6     2887.62     2727.48    110.14 o 
  11   0   6     2248.42     2385.93     98.76 o 
  12   0   6      204.14      232.64     32.16 o 
  13   0   6      162.96       89.02    127.59 o 
  14   0   6      558.78      494.09     61.86 o 
 -17   1   6        8.12        9.51     13.94 o 
 -16   1   6       77.78       59.43     56.18 o 
 -15   1   6       31.63       28.10     19.02 o 
 -14   1   6        4.12       11.74     11.79 o 
 -13   1   6        1.26        8.70     10.71 o 
 -12   1   6      255.94      217.92     22.79 o 
 -11   1   6      535.60      545.73     29.82 o 
 -10   1   6      200.71      208.48     35.35 o 
  -9   1   6      110.85      121.34     32.26 o 
  -8   1   6      230.48      251.61     19.56 o 
  -7   1   6        1.99        6.45      9.48 o 
  -6   1   6      838.10      926.14     32.76 o 
  -5   1   6      265.85      254.43     16.91 o 
  -4   1   6       46.49       47.19     20.20 o 
  -3   1   6      533.20      531.80     20.03 o 
  -2   1   6      580.16      561.81     18.23 o 
  -1   1   6       20.61       26.52      9.05 o 
   0   1   6      417.97      457.66     13.20 o 
   1   1   6      755.23      704.48     12.62 o 
   2   1   6       89.76      101.03     18.03 o 
   3   1   6       30.36       33.01     12.52 o 
   4   1   6       38.60       43.91     15.32 o 
   5   1   6      115.54      145.99     29.16 o 
   6   1   6      665.06      615.10     25.44 o 
   7   1   6        4.38        7.70      9.94 o 
   8   1   6        4.90       20.05     11.21 o 
   9   1   6      212.16      219.41     25.41 o 
  10   1   6       20.64       18.00     10.72 o 
  11   1   6      151.22      152.44     18.95 o 
  12   1   6       35.96       26.43     21.27 o 
  13   1   6      181.51      207.13     36.11 o 
  14   1   6       87.91       63.17     56.95 o 
 -17   2   6      342.42      341.31     30.76 o 
 -16   2   6        9.86       13.70     14.65 o 
 -15   2   6      282.41      317.63     29.31 o 
 -14   2   6      914.79      969.52     46.35 o 
 -13   2   6       15.60       11.50      9.16 o 
 -12   2   6     2297.14     2461.44     50.80 o 
 -11   2   6     1529.76     1607.10     50.51 o 
 -10   2   6     1869.35     1856.57    123.02 o 
  -9   2   6       10.32       15.65      7.92 o 
  -8   2   6     2079.47     2130.41     50.23 o 
  -7   2   6     1382.68     1385.67     36.72 o 
  -6   2   6     1517.24     1691.92     34.06 o 
  -5   2   6      748.67      637.60     20.46 o 
  -4   2   6     3385.99     3572.85     46.79 o 
  -3   2   6     2228.31     2224.22     60.89 o 
  -2   2   6      120.33      132.08     13.45 o 
  -1   2   6     4391.95     4424.65     46.61 o 
   0   2   6     6275.30     6442.39     57.35 o 
   1   2   6     2549.19     2655.87     44.46 o 
   2   2   6      359.51      351.18     12.23 o 
   3   2   6     2988.88     3020.07     45.67 o 
   4   2   6     2837.81     2849.71    124.31 o 
   5   2   6       20.23       23.73     10.85 o 
   6   2   6      629.83      663.06     25.33 o 
   7   2   6     1416.95     1664.89     48.11 o 
   8   2   6      505.07      490.48     23.65 o 
   9   2   6      495.97      500.22     24.88 o 
  10   2   6     1859.44     1809.27     71.21 o 
  11   2   6     1576.74     1695.22     48.23 o 
  12   2   6        1.46        3.04     16.18 o 
  13   2   6      209.01      200.69     26.03 o 
 -17   3   6       13.73       12.27     14.27 o 
 -16   3   6      182.76      196.61     25.08 o 
 -15   3   6      161.03      131.21     32.62 o 
 -14   3   6      610.57      618.84     37.65 o 
 -13   3   6      397.78      403.07     29.47 o 
 -12   3   6      103.46      109.27     16.56 o 
 -11   3   6      260.15      270.31     18.47 o 
 -10   3   6      324.83      343.54     21.17 o 
  -9   3   6      236.30      247.86     17.70 o 
  -8   3   6       42.81       41.12     14.61 o 
  -7   3   6       57.97       75.32     25.72 o 
  -6   3   6     1254.62     1256.70     40.70 o 
  -5   3   6      788.80      753.09     24.03 o 
  -4   3   6        4.79        8.18      6.36 o 
  -3   3   6      573.86      546.42     21.60 o 
  -2   3   6     2758.11     2763.37     56.81 o 
  -1   3   6      358.46      357.77     17.10 o 
   0   3   6       41.87       30.87     10.57 o 
   1   3   6     1469.57     1398.03     18.62 o 
   2   3   6     1824.03     1674.56     22.76 o 
   3   3   6      655.41      619.71     24.42 o 
   4   3   6      287.16      245.76     11.13 o 
   5   3   6      201.31      188.99     10.96 o 
   6   3   6      870.37      822.78     32.23 o 
   7   3   6        0.62        5.78      9.00 o 
   8   3   6      703.30      754.43     30.04 o 
   9   3   6     1987.93     2011.90     58.18 o 
  10   3   6      506.02      480.86     25.96 o 
  11   3   6      462.60      476.63     34.79 o 
  12   3   6      658.98      645.51     41.73 o 
  13   3   6      470.53      461.17     33.09 o 
 -17   4   6      138.53      114.58     32.37 o 
 -16   4   6      104.83       70.80     52.85 o 
 -15   4   6       42.50       34.69     20.33 o 
 -14   4   6      167.14      155.76     76.80 o 
 -13   4   6        3.29        9.20     14.38 o 
 -12   4   6      848.63      843.16     40.38 o 
 -11   4   6      906.17      900.42     29.65 o 
 -10   4   6       29.57       31.75     14.77 o 
  -9   4   6      182.35      164.82     19.20 o 
  -8   4   6     1680.69     1733.16     36.29 o 
  -7   4   6      305.59      270.98     18.22 o 
  -6   4   6        8.40       13.75     10.71 o 
  -5   4   6      112.81      116.18     30.10 o 
  -4   4   6      264.11      273.98     15.84 o 
  -3   4   6      364.96      382.54     18.05 o 
  -2   4   6       19.36       34.16     10.95 o 
  -1   4   6      137.50      141.16     15.32 o 
   0   4   6     1448.52     1441.12     54.74 o 
   1   4   6     2867.83     2869.37     55.54 o 
   2   4   6       51.66       53.53      6.80 o 
   3   4   6      141.81      121.98     18.09 o 
   4   4   6     1611.68     1570.92     40.86 o 
   5   4   6      333.01      320.66     22.10 o 
   6   4   6      110.03      125.39     49.80 o 
   7   4   6       83.25      101.05     20.83 o 
   8   4   6       91.77       88.34     30.82 o 
   9   4   6       18.58       14.81     10.32 o 
  10   4   6      338.07      337.93     20.58 o 
  11   4   6      503.93      540.45     44.13 o 
  12   4   6       12.98       20.29     15.52 o 
  13   4   6       23.08       17.03     12.24 o 
 -16   5   6      476.30      488.97     31.93 o 
 -15   5   6      278.90      272.44     26.49 o 
 -14   5   6      103.10       84.38     50.16 o 
 -13   5   6     1216.42     1252.58     54.31 o 
 -12   5   6      818.49      823.26     78.12 o 
 -11   5   6      219.91      217.95     18.11 o 
 -10   5   6      378.90      382.55     18.74 o 
  -9   5   6      493.92      517.37     23.32 o 
  -8   5   6     1358.64     1405.31     41.00 o 
  -7   5   6       51.92       61.23     21.55 o 
  -6   5   6     1015.32     1006.38     27.15 o 
  -5   5   6     1174.49     1186.28     27.70 o 
  -4   5   6      167.77      181.74     15.15 o 
  -3   5   6     1543.93     1560.29     37.92 o 
  -2   5   6     3539.39     3647.71     73.32 o 
  -1   5   6     2072.68     1984.83     54.11 o 
   0   5   6      833.62      772.24     21.72 o 
   1   5   6     4087.92     4087.01    111.97 o 
   2   5   6     7143.93     6721.91    270.79 o 
   3   5   6       17.01       13.78      8.34 o 
   4   5   6     2084.00     2085.70     56.42 o 
   5   5   6     3175.80     3197.91     88.07 o 
   6   5   6      169.12      179.16     16.15 o 
   7   5   6      467.58      457.75     25.49 o 
   8   5   6     2512.20     2568.32     62.73 o 
   9   5   6     1960.91     1971.00     62.23 o 
  10   5   6       85.43       61.75     46.05 o 
  11   5   6      545.30      574.27     39.82 o 
  12   5   6     1145.29     1164.07     45.81 o 
 -16   6   6        6.76        4.65     11.07 o 
 -15   6   6       21.56       25.01     20.67 o 
 -14   6   6       36.40       37.22     23.17 o 
 -13   6   6      381.94      366.58     22.58 o 
 -12   6   6       19.13       25.31     13.02 o 
 -11   6   6        4.43        8.44      8.25 o 
 -10   6   6       11.59       13.72      6.77 o 
  -9   6   6       66.60       60.65     25.58 o 
  -8   6   6      344.42      320.21     15.87 o 
  -7   6   6      568.83      521.77     20.36 o 
  -6   6   6      177.51      152.51     13.32 o 
  -5   6   6       46.64       45.49     17.33 o 
  -4   6   6       14.35       18.45      9.78 o 
  -3   6   6      227.38      209.83     13.92 o 
  -2   6   6        3.72        5.12      5.30 o 
  -1   6   6        1.30       10.13      5.49 o 
   0   6   6      109.86      119.18     37.49 o 
   1   6   6      109.74      110.08     16.74 o 
   2   6   6      691.21      657.02     27.75 o 
   3   6   6       57.01       71.74     34.61 o 
   4   6   6      121.55      117.84     23.76 o 
   5   6   6        0.59        4.21      9.28 o 
   6   6   6      699.42      687.95     35.63 o 
   7   6   6        1.53        5.47      7.65 o 
   8   6   6       90.26       74.88     33.44 o 
   9   6   6       50.64       59.29     23.80 o 
  10   6   6       48.57       51.61     35.43 o 
  11   6   6       10.34       13.03      9.86 o 
  12   6   6       50.15       35.22     18.85 o 
 -15   7   6      281.42      252.59     20.31 o 
 -14   7   6        1.97        3.44     10.68 o 
 -13   7   6      527.18      556.00     30.53 o 
 -12   7   6      586.08      601.85     27.84 o 
 -11   7   6        0.33       -0.88     10.62 o 
 -10   7   6      984.20     1032.98     36.12 o 
  -9   7   6      236.32      266.24     15.52 o 
  -8   7   6      196.22      209.57     13.91 o 
  -7   7   6      115.89      123.72     17.40 o 
  -6   7   6      729.72      761.32     21.46 o 
  -5   7   6      495.29      499.44     20.39 o 
  -4   7   6        3.55        3.82      4.12 o 
  -3   7   6      268.55      254.87     14.98 o 
  -2   7   6      640.74      635.05     26.68 o 
  -1   7   6     1375.40     1346.73     39.89 o 
   0   7   6        9.66       16.45      8.30 o 
   1   7   6     1144.37     1213.70     36.22 o 
   2   7   6     1952.46     1905.91     57.99 o 
   3   7   6       76.71       66.41     31.75 o 
   4   7   6     1771.98     1839.35     47.98 o 
   5   7   6     3610.12     3741.02     87.96 o 
   6   7   6     1262.90     1344.36     58.06 o 
   7   7   6        0.85        9.34     11.10 o 
   8   7   6     1188.72     1252.82     38.37 o 
   9   7   6     1105.84     1176.42     52.88 o 
  10   7   6      186.15      170.13     32.35 o 
  11   7   6       38.02       30.04     20.45 o 
 -14   8   6      277.82      287.42     37.46 o 
 -13   8   6        0.90        4.59     10.93 o 
 -12   8   6       34.85       35.04     24.24 o 
 -11   8   6      309.93      283.29     31.83 o 
 -10   8   6      206.87      146.67     77.33 o 
  -9   8   6       96.51       74.79     20.78 o 
  -8   8   6      135.46      128.54     16.14 o 
  -7   8   6      492.62      463.57     17.54 o 
  -6   8   6       51.40       43.09      9.66 o 
  -5   8   6       69.02       55.33     15.84 o 
  -4   8   6      689.98      654.02     20.28 o 
  -3   8   6        8.62        9.50      8.80 o 
  -2   8   6      163.48      133.49     12.44 o 
  -1   8   6       79.91       86.79     29.89 o 
   0   8   6      990.67      946.75     27.75 o 
   1   8   6      374.54      328.67     21.29 o 
   2   8   6       66.26       63.24     35.37 o 
   3   8   6      416.75      429.61     24.97 o 
   4   8   6      114.35      106.69     20.95 o 
   5   8   6        0.26        4.05      8.55 o 
   6   8   6       47.49       40.08     23.36 o 
   7   8   6      152.96      133.96     25.05 o 
   8   8   6       41.34       40.84     28.32 o 
   9   8   6       15.26       12.04     15.72 o 
  10   8   6       73.62       48.32     39.63 o 
 -13   9   6       85.58       57.98     51.37 o 
 -12   9   6      184.99      213.38     28.04 o 
 -11   9   6       93.89       62.25     50.59 o 
 -10   9   6      133.33      150.56     21.18 o 
  -9   9   6      476.01      506.67     31.47 o 
  -8   9   6       75.49       49.71     24.71 o 
  -7   9   6      381.88      380.09     22.60 o 
  -6   9   6      980.10      988.79     35.94 o 
  -5   9   6      694.17      653.61     31.23 o 
  -4   9   6        2.17        9.41      7.67 o 
  -3   9   6       10.91       19.65      9.91 o 
  -2   9   6     1074.69     1084.19     41.89 o 
  -1   9   6      171.36      174.88     23.20 o 
   0   9   6      193.37      190.42     19.53 o 
   1   9   6      478.53      486.20     31.58 o 
   2   9   6      673.60      666.26     43.01 o 
   3   9   6      477.15      476.49     40.30 o 
   4   9   6     1556.93     1540.89     71.10 o 
   5   9   6      536.26      557.79     60.30 o 
   6   9   6      350.08      334.92     32.15 o 
   7   9   6       18.44       16.12     18.80 o 
   8   9   6      685.24      742.48     46.04 o 
   9   9   6      445.88      455.43     39.01 o 
 -12  10   6       80.07       53.29     50.42 o 
 -11  10   6      190.88      222.89     27.36 o 
 -10  10   6      160.89      187.30     29.41 o 
  -9  10   6       63.82       37.85     30.95 o 
  -8  10   6       81.25       74.93     48.53 o 
  -7  10   6      312.96      268.74     21.79 o 
  -6  10   6        9.85       14.29      9.52 o 
  -5  10   6       87.44       73.05     43.51 o 
  -4  10   6      807.43      825.83     36.66 o 
  -3  10   6      550.59      523.33     33.52 o 
  -2  10   6      577.76      520.78     31.56 o 
  -1  10   6      197.50      217.76     25.94 o 
   0  10   6      636.15      661.14     43.71 o 
   1  10   6      207.31      205.71     27.25 o 
   2  10   6        9.35        8.37     14.33 o 
   3  10   6     2060.42     2127.50     68.48 o 
   4  10   6      328.35      334.32     33.18 o 
   5  10   6       75.93       53.98     59.55 o 
   6  10   6      362.53      369.12     45.53 o 
   7  10   6      467.99      493.04     48.49 o 
   8  10   6      234.78      236.39     36.43 o 
 -10  11   6        6.79        7.94      9.05 o 
  -9  11   6        1.81        7.31     13.42 o 
  -8  11   6        0.73        3.18     13.59 o 
  -7  11   6        2.12        4.46      8.79 o 
  -6  11   6       59.98       55.72     35.31 o 
  -5  11   6       43.42       34.26     24.76 o 
  -4  11   6        5.01        5.56     10.13 o 
  -3  11   6      114.70      121.10     25.32 o 
  -2  11   6      330.83      318.58     24.25 o 
  -1  11   6      158.55      159.52     27.75 o 
   0  11   6        6.32       14.50     14.07 o 
   1  11   6       76.16       85.13     43.52 o 
   2  11   6        2.65        5.04      9.94 o 
   3  11   6        6.38        8.44     11.59 o 
   4  11   6      131.92       93.45     58.33 o 
   5  11   6      214.71      187.51     27.64 o 
   6  11   6      207.93      183.06     44.04 o 
  -8  12   6      190.62      174.32     91.42 o 
  -7  12   6      404.50      396.25     39.67 o 
  -6  12   6        5.47        9.32     11.11 o 
  -5  12   6       72.82       79.49     51.39 o 
  -4  12   6      586.87      665.31     38.15 o 
  -3  12   6      486.02      472.92     31.14 o 
  -2  12   6        0.00        9.05     12.85 o 
  -1  12   6       98.07       89.62    125.90 o 
   0  12   6      776.88      850.48     69.56 o 
   1  12   6       95.44       61.64     86.34 o 
   2  12   6      144.35      122.57    157.21 o 
   3  12   6      795.62      853.49     72.95 o 
   4  12   6      302.73      303.11     55.79 o 
  -3  13   6        1.17        4.17     14.30 o 
  -2  13   6        0.36        9.84     27.16 o 
  -1  13   6        1.92        4.92     21.58 o 
 -17   1   7       91.89       75.29     55.46 o 
 -16   1   7       26.68       28.69     22.09 o 
 -15   1   7      136.75      131.67     64.61 o 
 -14   1   7      104.98      117.65     71.63 o 
 -13   1   7       89.95       99.90     19.84 o 
 -12   1   7      265.06      266.14     37.12 o 
 -11   1   7     1064.73     1139.23     56.17 o 
 -10   1   7     1275.64     1380.45     55.75 o 
  -9   1   7      145.42      175.59     32.30 o 
  -8   1   7      701.72      750.28     29.32 o 
  -7   1   7     1629.50     1645.62     38.20 o 
  -6   1   7      794.93      752.35     29.71 o 
  -5   1   7      270.23      259.45     18.21 o 
  -4   1   7     2473.16     2406.80     54.85 o 
  -3   1   7     1982.63     1921.78     43.87 o 
  -2   1   7     1100.67     1056.48     27.97 o 
  -1   1   7     2127.90     2120.52     32.31 o 
   0   1   7      579.26      561.31     15.57 o 
   1   1   7     2410.75     2427.72     51.21 o 
   2   1   7      548.82      528.38     23.92 o 
   3   1   7     1969.72     2225.31     47.65 o 
   4   1   7     4821.69     4998.45     95.47 o 
   5   1   7     1788.04     1770.39     50.37 o 
   6   1   7      111.02      136.77     39.94 o 
   7   1   7     3270.64     3122.82     81.67 o 
   8   1   7     2400.05     2565.68     58.54 o 
   9   1   7       12.31        9.68     12.07 o 
  10   1   7      383.38      378.09     23.37 o 
  11   1   7     2322.28     2415.12     56.57 o 
  12   1   7      572.12      559.31     34.55 o 
 -17   2   7       52.71       37.01     25.58 o 
 -16   2   7        3.25        3.61     13.29 o 
 -15   2   7       45.31       38.96     23.57 o 
 -14   2   7       39.07       32.86     23.83 o 
 -13   2   7        9.06        7.05      9.10 o 
 -12   2   7      941.97     1001.25     38.76 o 
 -11   2   7      900.85      988.73     39.06 o 
 -10   2   7       40.04       39.22     20.00 o 
  -9   2   7     1106.38     1168.61     39.66 o 
  -8   2   7     1397.12     1415.59     39.31 o 
  -7   2   7       92.77      110.43     43.98 o 
  -6   2   7       93.60       99.40     28.86 o 
  -5   2   7      770.48      712.59     25.23 o 
  -4   2   7      228.55      198.84     17.02 o 
  -3   2   7      169.33      139.30     17.35 o 
  -2   2   7     1449.00     1494.09     40.65 o 
  -1   2   7       16.57       16.69      6.93 o 
   0   2   7       68.05       56.01     15.87 o 
   1   2   7      532.60      522.93     17.33 o 
   2   2   7      697.25      705.60     25.23 o 
   3   2   7      741.56      712.48     29.24 o 
   4   2   7       13.23       22.59     12.54 o 
   5   2   7      740.29      795.33     28.96 o 
   6   2   7      459.52      427.41     23.60 o 
   7   2   7       65.14       53.70     27.84 o 
   8   2   7      261.36      201.01     29.69 o 
   9   2   7      519.30      483.64     26.99 o 
  10   2   7      395.84      420.55     25.07 o 
  11   2   7        5.66        4.80     17.70 o 
  12   2   7        4.66        4.77     14.83 o 
 -16   3   7       18.37       17.79     20.64 o 
 -15   3   7      132.12      100.05     68.46 o 
 -14   3   7      271.32      310.31     30.50 o 
 -13   3   7     1228.95     1253.86     55.55 o 
 -12   3   7      373.69      386.19     21.88 o 
 -11   3   7       16.68       20.49     10.92 o 
 -10   3   7      154.69      159.31     27.67 o 
  -9   3   7      164.97      186.76     19.16 o 
  -8   3   7      222.46      230.31     17.80 o 
  -7   3   7     1687.18     1759.82     41.27 o 
  -6   3   7     2105.65     2024.04     43.42 o 
  -5   3   7       11.97       14.63      7.19 o 
  -4   3   7     1305.08     1364.34     36.91 o 
  -3   3   7     1865.67     1881.15     44.37 o 
  -2   3   7      379.29      358.89     17.26 o 
  -1   3   7     1129.20     1082.87     30.57 o 
   0   3   7     2638.71     2638.49     55.22 o 
   1   3   7       88.62       72.12      4.99 o 
   2   3   7       63.51       67.81      9.78 o 
   3   3   7     1810.03     1773.80     55.41 o 
   4   3   7     1000.38     1041.30     34.60 o 
   5   3   7      317.16      297.75     25.79 o 
   6   3   7      541.46      475.30     25.55 o 
   7   3   7     1628.64     1673.87     53.16 o 
   8   3   7     1116.41     1100.11     41.64 o 
   9   3   7       26.31       22.40     13.88 o 
  10   3   7      343.90      384.14     25.09 o 
  11   3   7      911.60      929.38     41.47 o 
  12   3   7     1324.99     1476.08     50.85 o 
 -16   4   7      141.70      134.89     59.69 o 
 -15   4   7        5.23        3.34     16.38 o 
 -14   4   7       28.05       14.87     14.01 o 
 -13   4   7      444.53      429.48     28.26 o 
 -12   4   7     1001.10     1089.62     48.37 o 
 -11   4   7      379.70      374.05     25.99 o 
 -10   4   7       10.26        7.71      9.57 o 
  -9   4   7     1007.92     1028.94     29.61 o 
  -8   4   7     1149.79     1163.25     39.66 o 
  -7   4   7        9.23       11.37      7.64 o 
  -6   4   7      556.58      557.09     24.87 o 
  -5   4   7     1674.98     1597.85     33.44 o 
  -4   4   7      367.03      334.74     17.06 o 
  -3   4   7      733.80      688.28     23.97 o 
  -2   4   7     1556.27     1565.17     30.79 o 
  -1   4   7     2840.85     2911.69     64.76 o 
   0   4   7     1091.15     1093.92     26.98 o 
   1   4   7       31.56       27.54     10.52 o 
   2   4   7      165.10      174.25     29.50 o 
   3   4   7      888.61      785.51     61.27 o 
   4   4   7      268.53      227.01     21.69 o 
   5   4   7     2218.16     2289.21     53.59 o 
   6   4   7     1887.70     1862.27     61.01 o 
   7   4   7      169.79      184.27     23.49 o 
   8   4   7      269.71      284.32     20.49 o 
   9   4   7     1320.36     1333.35     43.18 o 
  10   4   7      944.27      952.82     56.74 o 
  11   4   7       50.51       45.49     27.38 o 
  12   4   7      392.13      409.49     31.19 o 
 -16   5   7      398.32      334.86     31.29 o 
 -15   5   7      182.42      180.77     35.46 o 
 -14   5   7        3.74        8.90     20.93 o 
 -13   5   7        1.41        5.55     12.56 o 
 -12   5   7        3.03       10.64     11.94 o 
 -11   5   7      146.18      150.90     20.73 o 
 -10   5   7       31.95       33.29     17.21 o 
  -9   5   7        1.38        3.50      8.08 o 
  -8   5   7        8.43        9.52      7.04 o 
  -7   5   7      117.59      122.51     15.63 o 
  -6   5   7       85.43       92.63     27.33 o 
  -5   5   7       30.04       35.91     17.91 o 
  -4   5   7        5.49       12.97      7.94 o 
  -3   5   7      434.59      427.10     20.24 o 
  -2   5   7        5.15        9.13      6.40 o 
  -1   5   7      278.29      290.50     19.78 o 
   0   5   7        7.36       15.47     10.29 o 
   1   5   7        6.75        8.41      7.88 o 
   2   5   7      256.31      242.20     24.92 o 
   3   5   7     1761.44     1786.19     75.37 o 
   4   5   7       43.35       57.78     27.35 o 
   5   5   7      302.77      269.92     19.21 o 
   6   5   7        3.10        9.02      9.41 o 
   7   5   7       22.97       26.51     13.26 o 
   8   5   7      247.24      262.05     22.34 o 
   9   5   7       63.43       55.40     32.64 o 
  10   5   7      271.41      257.84     51.79 o 
  11   5   7      135.64       97.15     62.89 o 
 -15   6   7        9.72       13.60     21.16 o 
 -14   6   7       15.98        9.67     14.28 o 
 -13   6   7      308.19      299.19     41.37 o 
 -12   6   7      260.03      284.61     25.02 o 
 -11   6   7      446.98      449.03     27.83 o 
 -10   6   7      183.79      176.46     18.67 o 
  -9   6   7     1012.38      997.14     36.47 o 
  -8   6   7      882.34      892.72     31.39 o 
  -7   6   7       72.99       68.23     31.17 o 
  -6   6   7      653.49      650.80     24.75 o 
  -5   6   7     1917.49     1893.46     50.56 o 
  -4   6   7     2527.90     2399.97     60.05 o 
  -3   6   7      332.00      321.21     18.04 o 
  -2   6   7     2541.58     2506.10     64.55 o 
  -1   6   7     2338.82     2275.53     56.61 o 
   0   6   7      240.68      232.93     17.76 o 
   1   6   7      147.33      154.72     32.06 o 
   2   6   7     2455.60     2565.62     69.42 o 
   3   6   7     1571.40     1534.56     49.20 o 
   4   6   7      323.81      315.50     24.04 o 
   5   6   7      513.69      532.75     32.44 o 
   6   6   7     1346.03     1397.54     48.26 o 
   7   6   7      185.74      187.18     27.59 o 
   8   6   7      132.62      106.47     44.18 o 
   9   6   7     1667.23     1761.33     81.33 o 
  10   6   7     1208.89     1264.03     48.96 o 
  11   6   7        1.53        9.57     11.99 o 
 -14   7   7        0.31        2.02      7.85 o 
 -13   7   7       14.63        9.25     13.07 o 
 -12   7   7       11.81       21.63     18.50 o 
 -11   7   7       18.20       16.87     12.13 o 
 -10   7   7      795.47      814.50     36.41 o 
  -9   7   7      130.39      107.83     19.55 o 
  -8   7   7       92.19       67.74     30.72 o 
  -7   7   7        6.11        6.70      8.92 o 
  -6   7   7        0.69        4.16      5.72 o 
  -5   7   7      101.51       83.56     14.46 o 
  -4   7   7      161.77      122.24     14.73 o 
  -3   7   7      600.12      559.60     21.63 o 
  -2   7   7      158.67      144.03     34.74 o 
  -1   7   7       21.37       16.43      8.93 o 
   0   7   7       56.52       50.75     29.16 o 
   1   7   7       26.89       19.04     10.03 o 
   2   7   7      136.12      129.08     52.70 o 
   3   7   7        7.90       10.23     11.28 o 
   4   7   7       54.20       52.67     27.08 o 
   5   7   7      132.22      115.13     54.74 o 
   6   7   7      137.36      115.42     54.37 o 
   7   7   7      222.53      220.39     20.00 o 
   8   7   7        2.89        7.75     11.07 o 
   9   7   7       56.70       58.20     38.28 o 
  10   7   7        0.07        1.83     13.74 o 
 -13   8   7      370.12      373.24     46.03 o 
 -12   8   7      365.58      422.41     44.20 o 
 -11   8   7       88.63       75.14     61.69 o 
 -10   8   7       23.23       12.78     17.66 o 
  -9   8   7     1397.88     1380.27     45.92 o 
  -8   8   7     1137.82     1120.12     48.05 o 
  -7   8   7      277.60      247.89     25.73 o 
  -6   8   7      159.93      168.97     24.32 o 
  -5   8   7     1614.56     1632.33     62.16 o 
  -4   8   7      846.36      777.31     31.31 o 
  -3   8   7      154.84      138.67     16.87 o 
  -2   8   7     1114.47     1108.51     35.84 o 
  -1   8   7     1255.72     1253.30     49.96 o 
   0   8   7        8.88        8.24      8.42 o 
   1   8   7     1191.34      957.26    183.70 o 
   2   8   7      631.12      650.42     36.48 o 
   3   8   7      567.99      547.72     33.92 o 
   4   8   7        3.39        8.76     12.18 o 
   5   8   7      280.40      325.50     25.32 o 
   6   8   7      458.87      486.62     31.78 o 
   7   8   7      156.29      137.27     24.56 o 
   8   8   7        7.79       12.37     12.46 o 
   9   8   7      470.77      479.54     43.97 o 
 -12   9   7       79.42       56.06     61.17 o 
 -11   9   7       89.23       67.94     76.46 o 
 -10   9   7      834.16      827.47     68.26 o 
  -9   9   7      122.85       97.52     92.22 o 
  -8   9   7       27.47       18.70     11.65 o 
  -7   9   7       22.39       31.57     20.31 o 
  -6   9   7       68.87       76.42     36.07 o 
  -5   9   7       79.99       65.34     46.10 o 
  -4   9   7      149.20      174.32     25.43 o 
  -3   9   7      471.26      491.08     33.05 o 
  -2   9   7       31.38       28.99     16.42 o 
  -1   9   7      129.07      117.39     76.10 o 
   0   9   7      676.65      672.83     38.89 o 
   1   9   7       71.57       80.93     54.05 o 
   2   9   7       83.57       71.34     59.39 o 
   3   9   7       32.07       34.60     25.48 o 
   4   9   7      429.97      392.93     47.17 o 
   5   9   7      127.82      103.07     76.52 o 
   6   9   7       24.99       19.20     20.37 o 
   7   9   7      368.01      355.99     36.47 o 
   8   9   7      441.97      442.14     43.39 o 
 -11  10   7       32.64       18.91     21.43 o 
 -10  10   7        1.06        3.92     14.85 o 
  -9  10   7      226.60      205.66     23.94 o 
  -8  10   7      369.98      326.94     28.84 o 
  -7  10   7       60.25       45.20     36.55 o 
  -6  10   7       51.51       53.42     39.85 o 
  -5  10   7      478.05      520.05     33.14 o 
  -4  10   7       59.53       48.20     32.88 o 
  -3  10   7       14.24       16.07     13.07 o 
  -2  10   7      105.39      115.21     39.72 o 
  -1  10   7      303.19      292.18     24.47 o 
   0  10   7      192.30      202.57     35.24 o 
   1  10   7      282.90      259.27     29.82 o 
   2  10   7       86.41       83.76     59.37 o 
   3  10   7       72.12       61.99     62.31 o 
   4  10   7       27.35       26.08     17.58 o 
   5  10   7      234.44      239.33     35.30 o 
   6  10   7      310.28      305.28     33.98 o 
  -9  11   7        1.90       -0.26     15.86 o 
  -8  11   7       60.69       53.67     32.14 o 
  -7  11   7      343.95      361.11     28.31 o 
  -6  11   7      128.51      120.32     22.09 o 
  -5  11   7        1.75        3.06     14.81 o 
  -4  11   7      321.17      369.21     29.88 o 
  -3  11   7      303.56      372.94     30.22 o 
  -2  11   7       42.91       43.74     37.16 o 
  -1  11   7      200.59      222.18     28.26 o 
   0  11   7      691.45      736.65     79.84 o 
   1  11   7      392.93      433.29     36.88 o 
   2  11   7        0.25        5.28     15.24 o 
   3  11   7        7.83        5.20     13.20 o 
   4  11   7      473.56      451.62     37.27 o 
  -5  12   7        0.56        7.18     13.77 o 
  -4  12   7        7.85        2.40     13.14 o 
  -3  12   7        0.26        1.11     18.35 o 
  -2  12   7       61.28       41.84     42.56 o 
  -1  12   7        3.98       18.63     41.09 o 
   0  12   7       52.05       41.42     43.66 o 
   1  12   7        0.66        4.37     18.85 o 
 -16   0   8       70.03       63.86     76.53 o 
 -15   0   8        1.58       -1.05     23.09 o 
 -14   0   8     4291.15     4391.85    150.63 o 
 -13   0   8     2010.25     2202.13    154.15 o 
 -12   0   8      627.30      654.47     47.99 o 
 -11   0   8       92.33       77.34     49.62 o 
 -10   0   8     1962.17     2025.82     76.58 o 
  -9   0   8      991.74     1060.82     46.81 o 
  -8   0   8       33.95       59.72     34.55 o 
  -7   0   8     1587.96     1541.29     56.33 o 
  -6   0   8     1341.45     1300.84     48.25 o 
  -5   0   8      427.26      447.71     24.95 o 
  -4   0   8      672.28      658.77     28.02 o 
  -3   0   8      858.02      825.71     26.65 o 
  -2   0   8     6436.46     6248.28     91.39 o 
  -1   0   8       82.76       85.98     13.41 o 
   0   0   8     2459.81     2502.47     93.28 o 
   1   0   8     2685.39     2637.14    148.58 o 
   2   0   8      366.47      406.78     39.11 o 
   3   0   8      544.74      543.26     40.76 o 
   4   0   8     1118.73     1139.00     51.53 o 
   5   0   8      354.10      490.01     49.53 o 
   6   0   8       54.06       30.65     30.30 o 
   7   0   8     1436.40     1611.71     79.45 o 
   8   0   8     1507.13     1520.88     64.55 o 
   9   0   8      616.26      604.61     45.10 o 
  10   0   8       31.44       31.18     30.22 o 
  11   0   8      891.76      891.44     49.26 o 
 -16   1   8        2.17        8.10     12.70 o 
 -15   1   8        9.32        6.55     11.28 o 
 -14   1   8        0.95        0.80     10.85 o 
 -13   1   8      233.51      215.93     21.53 o 
 -12   1   8       13.09        8.22     11.01 o 
 -11   1   8       11.66       14.98      9.59 o 
 -10   1   8        0.54        3.26      9.95 o 
  -9   1   8       26.80       32.91     14.37 o 
  -8   1   8      101.24       87.89     37.87 o 
  -7   1   8       16.17       21.91      9.08 o 
  -6   1   8       51.31       45.15     18.70 o 
  -5   1   8       12.34       14.88      7.79 o 
  -4   1   8        1.78        5.79      6.59 o 
  -3   1   8      216.62      182.35     14.55 o 
  -2   1   8        0.67        6.84      7.68 o 
  -1   1   8     1608.29     1606.36     38.02 o 
   0   1   8      464.98      447.82     14.58 o 
   1   1   8      117.09       99.05      7.42 o 
   2   1   8       63.54       63.39     24.28 o 
   3   1   8      256.51      233.26     33.05 o 
   4   1   8       53.30       53.11     20.47 o 
   5   1   8       25.30       21.17     10.02 o 
   6   1   8      262.69      294.54     27.05 o 
   7   1   8      168.83      151.37     45.96 o 
   8   1   8       29.51       21.91     13.17 o 
   9   1   8       27.63       30.61     14.59 o 
  10   1   8       26.26       21.32     17.49 o 
  11   1   8      124.88       80.13     58.64 o 
 -16   2   8      116.41       66.86     65.11 o 
 -15   2   8       49.49       31.21     20.10 o 
 -14   2   8      799.92      847.89     47.24 o 
 -13   2   8      342.60      388.85     24.16 o 
 -12   2   8       14.80       20.74     10.99 o 
 -11   2   8      301.75      313.10     22.37 o 
 -10   2   8      983.91     1052.26     38.57 o 
  -9   2   8      546.22      524.39     27.13 o 
  -8   2   8        0.00        2.05     11.45 o 
  -7   2   8      349.43      353.98     19.47 o 
  -6   2   8      335.16      349.45     19.41 o 
  -5   2   8      458.62      469.40     24.01 o 
  -4   2   8      290.76      284.94     19.61 o 
  -3   2   8     1677.93     1703.71     53.75 o 
  -2   2   8     2223.72     2243.20     41.17 o 
  -1   2   8     2102.65     2059.10     56.27 o 
   0   2   8      440.22      431.39     14.99 o 
   1   2   8     1800.08     1732.98     36.63 o 
   2   2   8      661.59      617.62     42.72 o 
   3   2   8      267.21      251.46     27.08 o 
   4   2   8     1266.85     1327.86     38.35 o 
   5   2   8     1334.77     1523.39     48.51 o 
   6   2   8       54.70       47.55     25.20 o 
   7   2   8      658.33      715.47     39.67 o 
   8   2   8     1604.97     1747.83     50.33 o 
   9   2   8     1027.90     1081.12     46.27 o 
  10   2   8       81.50       48.69     44.84 o 
  11   2   8      158.42       93.92     84.26 o 
 -16   3   8      153.71      110.76     85.22 o 
 -15   3   8      255.01      245.27     47.56 o 
 -14   3   8      183.55      191.10     27.36 o 
 -13   3   8       13.84       16.14     13.64 o 
 -12   3   8      274.46      291.06     22.64 o 
 -11   3   8      110.25      100.09     49.48 o 
 -10   3   8        0.53        3.17     10.76 o 
  -9   3   8       82.94       64.25     26.32 o 
  -8   3   8      489.07      507.36     25.14 o 
  -7   3   8        5.26       12.02      7.75 o 
  -6   3   8      157.29      149.42     21.83 o 
  -5   3   8      430.03      437.27     22.36 o 
  -4   3   8     1488.97     1525.39     39.73 o 
  -3   3   8      222.77      212.68     16.33 o 
  -2   3   8      112.03      132.97     44.47 o 
  -1   3   8     2344.43     2335.61     53.08 o 
   0   3   8     1749.58     1588.57     30.95 o 
   1   3   8      138.67      138.93     25.29 o 
   2   3   8     2498.94     2536.52     73.49 o 
   3   3   8      801.34      847.41     31.06 o 
   4   3   8       46.35       59.50     19.53 o 
   5   3   8      638.80      620.08     32.14 o 
   6   3   8      837.33      910.30     39.40 o 
   7   3   8      491.31      481.96     29.73 o 
   8   3   8       14.95        9.87     11.47 o 
   9   3   8      669.85      730.82     38.78 o 
  10   3   8      235.07      235.33     26.71 o 
  11   3   8      141.32       99.38     91.04 o 
 -15   4   8        0.03        3.61     16.32 o 
 -14   4   8       69.93       58.54     41.22 o 
 -13   4   8       91.01       62.36     53.94 o 
 -12   4   8        2.65        9.86     11.23 o 
 -11   4   8        3.78        2.17     11.31 o 
 -10   4   8      377.10      390.27     23.98 o 
  -9   4   8      362.63      347.58     22.49 o 
  -8   4   8       13.98       15.22      9.76 o 
  -7   4   8      252.46      251.12     20.95 o 
  -6   4   8      863.48      893.97     29.48 o 
  -5   4   8       90.41       98.26     40.49 o 
  -4   4   8      194.11      193.75     18.44 o 
  -3   4   8     1279.54     1340.23     40.84 o 
  -2   4   8      580.42      577.72     25.17 o 
  -1   4   8      710.18      704.49     24.71 o 
   0   4   8      816.25      789.51     26.73 o 
   1   4   8      431.63      441.72     19.52 o 
   2   4   8     1072.75     1080.89     44.44 o 
   3   4   8       19.28       24.54     12.09 o 
   4   4   8      901.42      968.77     38.27 o 
   5   4   8      679.52      676.91     32.91 o 
   6   4   8        9.85       12.19      9.23 o 
   7   4   8      609.58      680.50     35.82 o 
   8   4   8      372.96      363.10     25.51 o 
   9   4   8      210.28      224.80     22.71 o 
  10   4   8      291.47      277.06     39.37 o 
 -15   5   8      509.87      513.13     35.11 o 
 -14   5   8      191.55      194.72     44.90 o 
 -13   5   8        8.68       10.00     10.74 o 
 -12   5   8      424.09      473.79     41.31 o 
 -11   5   8      278.23      298.00     20.26 o 
 -10   5   8        2.69        7.01     11.04 o 
  -9   5   8      430.58      413.45     24.48 o 
  -8   5   8     1010.67     1046.55     36.74 o 
  -7   5   8       88.43       88.77     32.12 o 
  -6   5   8      239.64      210.98     19.12 o 
  -5   5   8      790.05      841.06     34.42 o 
  -4   5   8      525.25      541.37     23.15 o 
  -3   5   8      301.67      294.15     18.95 o 
  -2   5   8      187.28      176.86     20.52 o 
  -1   5   8      572.00      615.28     25.06 o 
   0   5   8      694.49      670.27     24.51 o 
   1   5   8      200.47      173.16     15.13 o 
   2   5   8     1420.24     1351.82     52.47 o 
   3   5   8      942.19      932.42     56.31 o 
   4   5   8       24.28       34.97     15.18 o 
   5   5   8      476.53      509.87     29.32 o 
   6   5   8     1435.77     1498.59     49.70 o 
   7   5   8     1509.55     1649.28     61.48 o 
   8   5   8        0.08        5.81     11.90 o 
   9   5   8      526.38      577.24     37.29 o 
  10   5   8     1049.61     1115.85     47.36 o 
 -14   6   8       98.40       49.95     50.48 o 
 -13   6   8       33.55       19.07     13.51 o 
 -12   6   8       19.30       17.09     15.24 o 
 -11   6   8        1.57        2.79      9.43 o 
 -10   6   8       14.77       12.97      8.94 o 
  -9   6   8       83.51       60.84     35.48 o 
  -8   6   8       18.89       20.06     11.80 o 
  -7   6   8        9.02       16.78      7.22 o 
  -6   6   8        0.37        5.10      7.41 o 
  -5   6   8       10.42       15.34      9.30 o 
  -4   6   8      290.60      258.06     22.00 o 
  -3   6   8        0.85        2.33     10.57 o 
  -2   6   8       57.42       51.14     24.35 o 
  -1   6   8       34.37       29.20     12.09 o 
   0   6   8       61.60       65.38     24.40 o 
   1   6   8       41.09       33.56     17.76 o 
   2   6   8       80.00       70.37     37.59 o 
   3   6   8      520.77      496.23     31.36 o 
   4   6   8       12.27       15.15      9.60 o 
   5   6   8        9.50       -5.20     23.01 o 
   6   6   8       17.64        9.83     10.16 o 
   7   6   8        1.59        5.06     11.21 o 
   8   6   8       15.85       19.40     14.37 o 
   9   6   8       34.00       36.47     33.15 o 
 -13   7   8       26.38       27.24     19.29 o 
 -12   7   8      450.01      474.12     34.29 o 
 -11   7   8      352.25      344.20     26.97 o 
 -10   7   8      149.06      129.03     23.14 o 
  -9   7   8       96.90      100.55     17.23 o 
  -8   7   8      658.27      722.25     32.44 o 
  -7   7   8      501.44      492.45     27.82 o 
  -6   7   8      205.32      194.73     16.61 o 
  -5   7   8      482.51      492.48     22.49 o 
  -4   7   8      128.03      157.67     19.13 o 
  -3   7   8      124.13      103.90     36.93 o 
  -2   7   8      703.32      661.25     33.36 o 
  -1   7   8     1386.03     1405.58     44.03 o 
   0   7   8      741.73      706.18     30.85 o 
   1   7   8       28.37       30.84     23.47 o 
   2   7   8     1019.38     1065.33     49.56 o 
   3   7   8     1645.34     1627.67     67.41 o 
   4   7   8       64.85       60.73     36.16 o 
   5   7   8      526.44      532.90     36.41 o 
   6   7   8     2198.10     2403.01     84.54 o 
   7   7   8      631.29      631.58     30.99 o 
   8   7   8      210.41      225.41     32.56 o 
 -12   8   8        9.55        7.78     21.96 o 
 -11   8   8       21.58       14.10     21.75 o 
 -10   8   8       13.87       12.38     17.13 o 
  -9   8   8        8.18        8.64      9.79 o 
  -8   8   8      108.87       66.62     50.60 o 
  -7   8   8      188.78      150.31     24.10 o 
  -6   8   8      464.22      418.69     28.43 o 
  -5   8   8      206.83      208.12     28.18 o 
  -4   8   8      200.98      174.30     24.89 o 
  -3   8   8       31.81       32.02     17.79 o 
  -2   8   8      270.63      294.35     26.57 o 
  -1   8   8       30.44       22.71     18.90 o 
   0   8   8      222.15      212.79     31.47 o 
   1   8   8      359.86      355.85     47.17 o 
   2   8   8      394.74      358.76     33.31 o 
   3   8   8        2.50        6.95     13.50 o 
   4   8   8       52.85       46.14     52.66 o 
   5   8   8      189.83      188.34     87.18 o 
   6   8   8      147.95      115.69    100.98 o 
   7   8   8       97.30       67.90     79.74 o 
 -11   9   8        4.58        2.41     17.40 o 
 -10   9   8       61.11       41.66     35.81 o 
  -9   9   8       67.40       52.85     65.96 o 
  -8   9   8      103.13       91.86     78.15 o 
  -7   9   8      105.24       72.93     68.88 o 
  -6   9   8        7.28       -0.06     17.84 o 
  -5   9   8       57.25       71.81     44.83 o 
  -4   9   8      442.07      454.58     29.96 o 
  -3   9   8        1.92        6.52     12.69 o 
  -2   9   8      243.17      217.56     36.51 o 
  -1   9   8      182.04      181.66     23.92 o 
   0   9   8      240.26      222.18     29.82 o 
   1   9   8        1.39        7.85     17.65 o 
   2   9   8     1353.83     1423.07     95.76 o 
   3   9   8     1183.80     1154.67     72.68 o 
   4   9   8      380.69      327.37     34.48 o 
   5   9   8        8.90        8.36     15.58 o 
   6   9   8      541.18      553.27     44.34 o 
  -9  10   8      516.07      460.72     40.10 o 
  -8  10   8        0.09      -10.14     19.77 o 
  -7  10   8      276.75      243.03     23.14 o 
  -6  10   8      309.20      330.42     27.89 o 
  -5  10   8       19.23       10.36     14.54 o 
  -4  10   8      128.24      126.56     29.17 o 
  -3  10   8      426.93      426.70     32.93 o 
  -2  10   8      184.11      177.23     29.20 o 
  -1  10   8        1.20        0.35     11.59 o 
   0  10   8       69.44       56.47     52.95 o 
   1  10   8      950.06      934.10     48.03 o 
   2  10   8       15.96       11.42     15.51 o 
   3  10   8       16.16       14.28     18.16 o 
   4  10   8      288.61      271.18     33.91 o 
  -6  11   8       17.13       10.47     12.29 o 
  -5  11   8      127.16      103.84     26.12 o 
  -4  11   8       51.22       28.36     23.05 o 
  -3  11   8       19.34       12.87     16.93 o 
  -2  11   8      278.79      300.00     26.08 o 
  -1  11   8      174.89      160.18     26.46 o 
   0  11   8       72.16       57.87     66.37 o 
   1  11   8        5.53        5.20     13.47 o 
 -15   1   9       53.79       55.89     34.33 o 
 -14   1   9      111.85       82.78     58.32 o 
 -13   1   9       52.96       56.16     29.48 o 
 -12   1   9       80.33       72.39     51.31 o 
 -11   1   9        0.05        2.59      8.16 o 
 -10   1   9      142.46      163.27     30.75 o 
  -9   1   9      196.26      205.69     21.14 o 
  -8   1   9      596.80      575.61     27.05 o 
  -7   1   9      144.64      128.98     45.86 o 
  -6   1   9     2049.49     2046.21     42.44 o 
  -5   1   9     1327.88     1254.01     30.65 o 
  -4   1   9        3.42        5.21      6.03 o 
  -3   1   9     3657.35     3661.36     65.38 o 
  -2   1   9     1427.68     1431.14     27.60 o 
  -1   1   9      129.97      136.76     14.68 o 
   0   1   9      197.11      177.38     17.35 o 
   1   1   9     2118.64     2219.66     61.52 o 
   2   1   9     1515.12     1603.91     56.58 o 
   3   1   9       28.09       33.16     13.58 o 
   4   1   9      795.64      878.02     38.41 o 
   5   1   9     1958.59     1861.22     68.01 o 
   6   1   9     1513.89     1592.76     50.58 o 
   7   1   9       66.44       69.03     41.76 o 
   8   1   9      876.47      983.18     40.47 o 
   9   1   9     1567.02     1687.62     57.16 o 
 -15   2   9      169.69      106.46     79.92 o 
 -14   2   9      410.83      425.90     44.98 o 
 -13   2   9       40.75       34.89     23.58 o 
 -12   2   9       26.03       27.75     19.96 o 
 -11   2   9       73.22       70.87     45.38 o 
 -10   2   9      133.47      114.95     57.79 o 
  -9   2   9      133.49      113.85     46.09 o 
  -8   2   9       39.59       46.06     19.98 o 
  -7   2   9      674.96      658.30     30.81 o 
  -6   2   9       77.09       69.38     32.84 o 
  -5   2   9      322.95      291.28     19.58 o 
  -4   2   9     1617.65     1584.54     33.09 o 
  -3   2   9       30.14       23.56      9.72 o 
  -2   2   9      166.84      144.00     14.50 o 
  -1   2   9       27.26       26.47      9.27 o 
   0   2   9       56.50       44.59     16.09 o 
   1   2   9        1.35        5.77      8.57 o 
   2   2   9       21.44       24.45     10.96 o 
   3   2   9       52.89       79.23     33.07 o 
   4   2   9       77.38       56.86     30.04 o 
   5   2   9       19.35       21.18     14.24 o 
   6   2   9       87.49       81.78     46.31 o 
   7   2   9      414.38      423.43     29.43 o 
   8   2   9      542.20      582.21     32.96 o 
   9   2   9      277.54      330.63     29.09 o 
 -15   3   9        4.24        1.51     11.28 o 
 -14   3   9       50.09       28.66     30.13 o 
 -13   3   9      299.71      303.40     27.24 o 
 -12   3   9      115.36      113.80     25.62 o 
 -11   3   9       77.41       51.32     27.07 o 
 -10   3   9      364.08      388.12     23.72 o 
  -9   3   9      355.93      387.97     23.38 o 
  -8   3   9      330.03      324.52     22.37 o 
  -7   3   9      322.57      288.19     21.41 o 
  -6   3   9      514.82      553.24     28.37 o 
  -5   3   9      120.73      109.92     23.58 o 
  -4   3   9      286.56      261.76     21.75 o 
  -3   3   9      442.07      451.58     22.25 o 
  -2   3   9      145.40      154.60     15.54 o 
  -1   3   9      178.85      164.82     18.00 o 
   0   3   9      266.06      250.09     16.92 o 
   1   3   9     1146.08     1184.99     41.81 o 
   2   3   9      900.86      911.47     37.54 o 
   3   3   9      102.11       83.74     35.62 o 
   4   3   9      122.79      115.56     57.98 o 
   5   3   9      604.32      637.28     32.07 o 
   6   3   9      286.61      308.80     28.95 o 
   7   3   9       29.04       29.78     19.61 o 
   8   3   9      319.65      336.86     25.97 o 
   9   3   9      718.97      764.56     35.07 o 
 -14   4   9       83.47       60.23     66.87 o 
 -13   4   9        0.41        3.68      7.24 o 
 -12   4   9      118.13       82.70     58.63 o 
 -11   4   9      312.39      332.40     24.53 o 
 -10   4   9      322.49      321.51     21.63 o 
  -9   4   9       62.18       46.52     27.34 o 
  -8   4   9      326.78      355.59     31.76 o 
  -7   4   9     1221.43     1230.37     42.37 o 
  -6   4   9      468.17      447.76     27.31 o 
  -5   4   9      368.02      339.28     22.99 o 
  -4   4   9     1682.52     1686.14     48.45 o 
  -3   4   9     1045.70     1021.81     37.70 o 
  -2   4   9       58.51       54.60     23.18 o 
  -1   4   9      775.61      754.52     30.92 o 
   0   4   9      417.05      423.37     20.96 o 
   1   4   9      110.68       93.42     37.80 o 
   2   4   9       70.07       75.31     31.97 o 
   3   4   9     1240.61     1264.73     46.44 o 
   4   4   9      761.54      760.12     39.61 o 
   5   4   9       19.83       10.03     13.57 o 
   6   4   9      515.94      546.96     32.90 o 
   7   4   9      825.23      864.14     40.22 o 
   8   4   9      556.78      602.54     33.20 o 
   9   4   9        7.01       19.48     26.73 o 
 -14   5   9       27.21       15.24     13.83 o 
 -13   5   9       16.45       14.49     15.80 o 
 -12   5   9        3.14        5.59     11.94 o 
 -11   5   9       33.52       25.07     21.80 o 
 -10   5   9      252.61      233.40     19.79 o 
  -9   5   9      254.91      266.53     23.34 o 
  -8   5   9       59.35       50.60     31.78 o 
  -7   5   9       65.27       49.33     29.97 o 
  -6   5   9       11.20        5.64     10.69 o 
  -5   5   9        3.40        3.57     10.00 o 
  -4   5   9       11.04        8.78      9.68 o 
  -3   5   9       63.85       66.62     33.23 o 
  -2   5   9       95.83       76.19     42.16 o 
  -1   5   9      312.45      279.65     18.12 o 
   0   5   9        7.90       10.27      7.14 o 
   1   5   9      564.81      545.02     27.75 o 
   2   5   9       52.89       45.76     33.43 o 
   3   5   9        6.56       11.69     11.73 o 
   4   5   9      261.87      246.69     28.36 o 
   5   5   9       17.14       13.25     13.52 o 
   6   5   9       28.64       33.01     18.47 o 
   7   5   9       77.28       67.62     48.27 o 
   8   5   9      392.43      428.20     27.55 o 
 -13   6   9       72.78       45.79     39.94 o 
 -12   6   9       69.20       47.34     39.49 o 
 -11   6   9      293.33      296.34     28.96 o 
 -10   6   9      101.38       93.38     24.38 o 
  -9   6   9       48.76       34.10     19.30 o 
  -8   6   9      471.89      474.76     24.55 o 
  -7   6   9      358.99      377.62     25.89 o 
  -6   6   9      765.93      754.62     36.80 o 
  -5   6   9     1266.05     1269.50     47.74 o 
  -4   6   9     1442.05     1501.57     53.37 o 
  -3   6   9      780.22      739.00     31.88 o 
  -2   6   9        0.60        5.44      6.19 o 
  -1   6   9      603.16      601.92     27.97 o 
   0   6   9     1550.65     1477.96     53.68 o 
   1   6   9       66.28       51.61     44.81 o 
   2   6   9      168.50      197.16     50.28 o 
   3   6   9     1323.36     1360.98     54.13 o 
   4   6   9      809.79      831.20     38.80 o 
   5   6   9       22.90       18.45     13.21 o 
   6   6   9       74.07       47.51     25.47 o 
   7   6   9      915.63      916.28     34.37 o 
 -12   7   9       44.17       37.65     35.17 o 
 -11   7   9        3.20        8.40     19.70 o 
 -10   7   9        4.03        8.19     10.48 o 
  -9   7   9        7.10        9.98     10.58 o 
  -8   7   9        2.57        6.32      7.02 o 
  -7   7   9       30.40       21.54     11.13 o 
  -6   7   9       75.47       49.80     32.58 o 
  -5   7   9      282.83      260.40     24.11 o 
  -4   7   9       66.04       63.89     32.00 o 
  -3   7   9        1.50        6.39      7.59 o 
  -2   7   9        0.45        5.56      6.27 o 
  -1   7   9        4.57       14.02     10.85 o 
   0   7   9       48.23       35.77     21.96 o 
   1   7   9      157.44      140.42     27.70 o 
   2   7   9       32.97       22.86     13.77 o 
   3   7   9       50.18       37.08     21.63 o 
   4   7   9       24.71       15.63     20.34 o 
   5   7   9      146.29      152.70     31.22 o 
   6   7   9       26.41       21.66     14.30 o 
 -11   8   9      535.84      526.75     45.92 o 
 -10   8   9      227.41      218.41     32.88 o 
  -9   8   9       22.73       20.59     18.08 o 
  -8   8   9      264.62      270.60     25.79 o 
  -7   8   9      365.46      388.35     31.09 o 
  -6   8   9        6.89        8.06     13.37 o 
  -5   8   9      249.57      239.11     25.32 o 
  -4   8   9      665.38      656.31     37.47 o 
  -3   8   9      418.47      408.36     33.31 o 
  -2   8   9        9.51        8.02     10.97 o 
  -1   8   9      413.08      390.61     27.80 o 
   0   8   9      453.64      455.24     33.59 o 
   1   8   9      326.06      266.12     32.52 o 
   2   8   9       31.69       26.93     30.13 o 
   3   8   9      211.95      264.51     45.76 o 
   4   8   9      176.88      171.12     41.00 o 
   5   8   9        2.50        4.80     11.27 o 
  -9   9   9        4.24        8.18     11.94 o 
  -8   9   9        4.15        9.03      9.11 o 
  -7   9   9        0.58        2.73     14.34 o 
  -6   9   9      191.69      221.54     41.21 o 
  -5   9   9      362.19      356.66     33.41 o 
  -4   9   9        4.46        5.90     14.73 o 
  -3   9   9       79.71       67.26     49.66 o 
  -2   9   9      371.27      364.76     29.34 o 
  -1   9   9       81.08       61.22     51.13 o 
   0   9   9       82.17       58.17     66.60 o 
   1   9   9       39.08       22.30     40.73 o 
   2   9   9       31.47       31.43     31.81 o 
   3   9   9       71.45       51.81     58.60 o 
  -6  10   9        9.47       11.27     12.40 o 
  -5  10   9       11.26       12.38     13.25 o 
  -4  10   9       44.49       33.25     34.62 o 
  -3  10   9       19.48       13.48     22.51 o 
  -2  10   9       47.65       33.15     23.92 o 
  -1  10   9      229.94      242.00     31.13 o 
   0  10   9       50.06       48.96     44.14 o 
 -14   0  10        1.37        8.77     10.04 o 
 -13   0  10      192.85      185.26     29.33 o 
 -12   0  10      440.17      463.75     34.19 o 
 -11   0  10       42.27       41.60     22.93 o 
 -10   0  10      135.07      134.56     33.31 o 
  -9   0  10     1869.88     1844.78     66.61 o 
  -8   0  10       21.05       28.86     18.75 o 
  -7   0  10       35.78       33.30     20.95 o 
  -6   0  10      597.21      582.12     32.80 o 
  -5   0  10      420.26      412.63     25.82 o 
  -4   0  10     2589.92     2526.94     70.67 o 
  -3   0  10      626.31      605.36     30.65 o 
  -2   0  10       31.00       24.04     19.58 o 
  -1   0  10      377.03      388.08     35.74 o 
   0   0  10      247.01      251.82     41.73 o 
   1   0  10      273.74      292.13     33.34 o 
   2   0  10      940.54      963.18     58.11 o 
   3   0  10     1707.47     2077.79     81.24 o 
   4   0  10       66.87       66.82     62.35 o 
   5   0  10     1608.13     1781.17    103.69 o 
   6   0  10     1149.70     1243.60     61.69 o 
   7   0  10       52.01       55.12     48.72 o 
   8   0  10      128.97       93.18     87.16 o 
 -14   1  10       10.90        6.91      9.15 o 
 -13   1  10       16.73       13.74     14.72 o 
 -12   1  10        0.25        2.15      7.78 o 
 -11   1  10        3.86        4.91      7.47 o 
 -10   1  10      188.86      196.24     23.44 o 
  -9   1  10        2.71        8.48      9.47 o 
  -8   1  10      285.47      286.42     22.02 o 
  -7   1  10       98.99       94.72     40.97 o 
  -6   1  10        2.24        4.21      6.58 o 
  -5   1  10       16.65       14.63      8.68 o 
  -4   1  10      239.64      214.27     16.66 o 
  -3   1  10      190.21      163.44     12.70 o 
  -2   1  10        0.27       -0.82      8.74 o 
  -1   1  10       87.99       80.42     35.61 o 
   0   1  10      199.63      191.59     33.12 o 
   1   1  10       26.85       22.89     12.30 o 
   2   1  10       60.11       58.41     29.59 o 
   3   1  10      353.75      314.65     27.73 o 
   4   1  10      322.60      342.25     28.66 o 
   5   1  10        6.97       14.07     16.63 o 
   6   1  10       93.31       84.10     45.91 o 
   7   1  10       22.70       19.01     19.54 o 
 -14   2  10       22.85       17.29     17.05 o 
 -13   2  10       88.62       66.09     53.12 o 
 -12   2  10      487.54      495.37     28.25 o 
 -11   2  10      351.82      319.15     26.04 o 
 -10   2  10      257.13      229.65     25.47 o 
  -9   2  10      769.93      829.61     34.46 o 
  -8   2  10      324.61      338.55     22.09 o 
  -7   2  10       80.95       71.90     42.07 o 
  -6   2  10      819.38      788.71     28.93 o 
  -5   2  10      726.97      719.41     27.03 o 
  -4   2  10      257.44      246.94     15.17 o 
  -3   2  10       81.52       66.10     14.68 o 
  -2   2  10     1114.62     1119.94     36.39 o 
  -1   2  10      987.78     1030.11     45.83 o 
   0   2  10       49.75       48.98     29.77 o 
   1   2  10      437.10      442.48     26.76 o 
   2   2  10      857.38      944.36     41.70 o 
   3   2  10      267.70      313.64     29.33 o 
   4   2  10      148.61      105.68     51.50 o 
   5   2  10     1177.56     1285.09     58.57 o 
   6   2  10      749.52      819.92     38.76 o 
   7   2  10       42.47       32.92     23.14 o 
 -13   3  10       74.84       55.16     52.29 o 
 -12   3  10       11.79       13.18     12.18 o 
 -11   3  10       49.51       40.26     21.13 o 
 -10   3  10      117.13      119.25     31.08 o 
  -9   3  10      146.48      124.79     37.50 o 
  -8   3  10      312.37      258.34     26.02 o 
  -7   3  10      252.49      248.86     25.33 o 
  -6   3  10       10.62       19.37     11.17 o 
  -5   3  10       26.09       24.28     15.42 o 
  -4   3  10       18.96       22.45     14.76 o 
  -3   3  10      205.57      207.41     22.66 o 
  -2   3  10      167.99      151.79     20.25 o 
  -1   3  10      154.11      129.22     23.17 o 
   0   3  10      688.57      659.32     32.22 o 
   1   3  10      432.84      427.20     25.85 o 
   2   3  10        9.62       11.78     11.41 o 
   3   3  10      829.23      856.89     40.91 o 
   4   3  10     1046.89     1132.96     53.81 o 
   5   3  10      478.43      501.25     29.44 o 
   6   3  10       65.78       68.99     33.81 o 
   7   3  10      630.11      658.76     34.53 o 
 -13   4  10       37.30       27.26     23.15 o 
 -12   4  10       30.03       22.55     28.45 o 
 -11   4  10      146.31      134.05     31.33 o 
 -10   4  10        2.22        4.12     10.07 o 
  -9   4  10        4.88       10.43     14.79 o 
  -8   4  10       59.26       54.65     35.36 o 
  -7   4  10        0.22        0.27     11.25 o 
  -6   4  10       94.91       84.75     39.50 o 
  -5   4  10      691.30      671.51     33.74 o 
  -4   4  10       13.45       14.02     10.24 o 
  -3   4  10        4.99        4.16      5.68 o 
  -2   4  10      761.94      701.42     37.05 o 
  -1   4  10      140.43      130.27     23.13 o 
   0   4  10        5.06       11.05     11.73 o 
   1   4  10      154.72      142.51     30.95 o 
   2   4  10      253.89      270.32     25.47 o 
   3   4  10      104.97      111.75     49.65 o 
   4   4  10        3.98        9.68     12.48 o 
   5   4  10      326.50      338.65     29.81 o 
   6   4  10       57.71       35.14     15.21 o 
 -12   5  10       12.38        7.35     10.75 o 
 -11   5  10      365.43      357.71     27.80 o 
 -10   5  10      281.65      302.07     22.90 o 
  -9   5  10        8.48        9.78      8.80 o 
  -8   5  10      411.01      395.59     27.77 o 
  -7   5  10      271.62      276.40     23.07 o 
  -6   5  10      107.05       93.81     51.35 o 
  -5   5  10        0.35        0.96     14.18 o 
  -4   5  10      184.45      219.71     27.67 o 
  -3   5  10      497.32      520.89     26.53 o 
  -2   5  10      133.38      125.14     37.31 o 
  -1   5  10      171.66      159.67     25.21 o 
   0   5  10     1049.14     1094.67     48.68 o 
   1   5  10      558.54      577.36     41.02 o 
   2   5  10        4.03        7.31     12.05 o 
   3   5  10      540.96      581.54     35.17 o 
   4   5  10     1091.62     1186.53     40.78 o 
   5   5  10      431.98      428.32     27.34 o 
   6   5  10      291.22      327.47     31.33 o 
 -11   6  10        0.55        4.65     11.32 o 
 -10   6  10        4.51        5.31      7.27 o 
  -9   6  10        1.13        3.12      9.28 o 
  -8   6  10       44.67       33.23     17.77 o 
  -7   6  10       14.10       16.04     12.85 o 
  -6   6  10      130.97       98.50     42.81 o 
  -5   6  10      148.20      156.89     21.19 o 
  -4   6  10       70.40       51.09     31.90 o 
  -3   6  10       38.49       26.68     19.37 o 
  -2   6  10        2.26        6.45      8.00 o 
  -1   6  10       26.10       19.19     15.53 o 
   0   6  10        8.52        8.59     14.52 o 
   1   6  10        1.42        4.50     11.15 o 
   2   6  10        0.27        3.40     12.40 o 
   3   6  10        0.53        2.77     10.90 o 
   4   6  10       62.67       48.15     31.57 o 
   5   6  10        0.55        5.61     12.39 o 
 -10   7  10      131.75      129.93     36.11 o 
  -9   7  10       94.59       50.40     49.41 o 
  -8   7  10      256.56      261.22     26.66 o 
  -7   7  10      131.17      140.47     36.83 o 
  -6   7  10       75.26       63.88     54.05 o 
  -5   7  10       91.01       59.08     46.67 o 
  -4   7  10      408.69      413.48     36.80 o 
  -3   7  10      604.48      651.05     41.34 o 
  -2   7  10       68.97       49.65     36.71 o 
  -1   7  10      137.37      113.66     18.43 o 
   0   7  10      492.89      535.17     50.21 o 
   1   7  10      353.09      382.01     50.53 o 
   2   7  10       17.85        3.45     14.50 o 
   3   7  10      276.37      259.60     45.68 o 
  -8   8  10      150.85      102.39     73.17 o 
  -7   8  10      400.13      353.59     28.08 o 
  -6   8  10        7.29        6.38      8.72 o 
  -5   8  10      194.42      171.30     32.69 o 
  -4   8  10      103.25       64.77     65.75 o 
  -3   8  10       33.24       29.33     23.33 o 
  -2   8  10      144.74      113.80     29.37 o 
  -1   8  10       11.88        9.11      9.59 o 
   0   8  10       47.22       40.97     34.63 o 
   1   8  10      236.85      188.23     37.74 o 
   2   8  10      283.87      259.02     75.53 o 
  -4   9  10      474.91      466.37     33.62 o 
  -3   9  10      220.92      232.42     25.44 o 
  -2   9  10        4.42        3.25     16.63 o 
 -12   1  11      257.80      276.80     20.10 o 
 -11   1  11       10.02       10.28      7.96 o 
 -10   1  11       99.62       69.95     37.47 o 
  -9   1  11      122.85       92.76     52.24 o 
  -8   1  11      501.64      533.24     26.13 o 
  -7   1  11      157.89      145.20     16.48 o 
  -6   1  11       22.11       14.99      8.84 o 
  -5   1  11      698.11      716.79     28.13 o 
  -4   1  11      226.97      233.26     29.29 o 
  -3   1  11      176.08      143.26     33.37 o 
  -2   1  11      878.72      803.93     53.76 o 
  -1   1  11     1418.88     1426.31     52.39 o 
   0   1  11      402.99      412.86     28.47 o 
   1   1  11      448.67      446.15     34.16 o 
   2   1  11      917.29     1033.99     49.32 o 
   3   1  11      342.05      299.81     25.58 o 
   4   1  11      144.34      146.82     37.15 o 
   5   1  11      128.78      142.99     34.92 o 
 -12   2  11       11.68        7.54     10.03 o 
 -11   2  11      175.51      149.36     19.33 o 
 -10   2  11        1.87        5.50      9.52 o 
  -9   2  11      224.73      198.03     18.45 o 
  -8   2  11       80.42       50.22     38.14 o 
  -7   2  11       64.41       47.17     27.80 o 
  -6   2  11      691.38      656.51     25.51 o 
  -5   2  11      161.59      169.37     35.81 o 
  -4   2  11      237.19      199.47     31.65 o 
  -3   2  11       97.97       69.36     46.08 o 
  -2   2  11      138.58      133.98     63.23 o 
  -1   2  11        1.76        7.96     13.20 o 
   0   2  11      170.22      170.56     43.39 o 
   1   2  11      472.40      483.19     32.56 o 
   2   2  11        1.45        8.76     14.28 o 
   3   2  11        1.67        8.60     10.61 o 
   4   2  11       93.71       88.38     62.09 o 
   5   2  11       34.73       41.65     53.22 o 
 -11   3  11       85.33       62.25     48.99 o 
 -10   3  11       75.44       50.38     36.94 o 
  -9   3  11       41.83       28.48     16.04 o 
  -8   3  11      111.63      105.16     36.83 o 
  -7   3  11        8.27       10.29      8.48 o 
  -6   3  11        1.75        9.89     10.77 o 
  -5   3  11      957.75     1001.11     52.28 o 
  -4   3  11      402.02      425.08     29.05 o 
  -3   3  11       25.31       19.98     15.95 o 
  -2   3  11       62.75       59.93     31.55 o 
  -1   3  11      538.12      532.71     35.19 o 
   0   3  11      396.64      370.70     33.49 o 
   1   3  11        4.33        5.86      9.38 o 
   2   3  11      496.65      546.43     30.10 o 
   3   3  11      327.99      332.00     42.94 o 
   4   3  11       40.76       26.97     19.19 o 
 -10   4  11      381.27      385.90     28.19 o 
  -9   4  11      178.50      144.03     26.71 o 
  -8   4  11       29.58       17.78     10.60 o 
  -7   4  11      169.20      164.29     23.44 o 
  -6   4  11      682.04      713.51     37.02 o 
  -5   4  11       65.80       47.86     34.80 o 
  -4   4  11      159.62      148.90     21.21 o 
  -3   4  11      427.65      467.30     35.92 o 
  -2   4  11      258.85      279.61     28.92 o 
  -1   4  11        3.92        6.56     10.89 o 
   0   4  11      253.30      259.79     26.19 o 
   1   4  11      309.90      301.64     29.36 o 
   2   4  11       89.45       66.32     51.09 o 
   3   4  11      230.03      211.52     40.14 o 
   4   4  11       83.78       57.48     44.23 o 
  -9   5  11        0.45        4.62      7.66 o 
  -8   5  11      201.15      194.44     23.06 o 
  -7   5  11        1.41        5.18      9.13 o 
  -6   5  11       19.71       11.41     14.38 o 
  -5   5  11       21.73       26.58     27.59 o 
  -4   5  11        1.68        6.50      8.78 o 
  -3   5  11       11.34       10.82     11.38 o 
  -2   5  11       90.00       65.83     58.96 o 
  -1   5  11      133.39      143.51     41.64 o 
   0   5  11      123.35       96.63     52.54 o 
   1   5  11       86.86       47.19     36.44 o 
   2   5  11        7.85       10.27     10.61 o 
   3   5  11       32.65       26.18     27.52 o 
  -8   6  11       74.34       40.23     33.95 o 
  -7   6  11     1004.19      977.87     54.58 o 
  -6   6  11      394.35      413.83     26.75 o 
  -5   6  11       36.92       24.51     23.99 o 
  -4   6  11       85.24       56.18     33.17 o 
  -3   6  11      260.79      267.01     25.54 o 
  -2   6  11      155.83      146.82     28.04 o 
  -1   6  11       21.91       23.82     15.18 o 
   0   6  11      408.24      410.04     31.04 o 
   1   6  11      510.30      495.52     35.24 o 
  -6   7  11        3.57        3.62     12.52 o 
  -5   7  11       16.67       11.86     26.45 o 
  -4   7  11        3.91        6.99     13.94 o 
  -3   7  11       57.89       48.30     38.28 o 
  -2   7  11       25.09       19.03     31.19 o 
  -1   7  11        1.26       -0.33     38.58 o 
  -9   0  12        0.62        1.12     11.02 o 
  -8   0  12      361.62      368.64     36.64 o 
  -7   0  12      653.52      631.37     45.24 o 
  -6   0  12      257.39      254.38     32.96 o 
  -5   0  12      121.41       83.38     79.58 o 
  -4   0  12      502.12      567.17     43.05 o 
  -3   0  12      183.43      171.44     44.34 o 
  -2   0  12       40.53       27.72     35.10 o 
  -1   0  12      488.26      533.23     63.91 o 
   0   0  12      234.10      244.34     37.56 o 
   1   0  12      646.49      684.36     51.65 o 
  -9   1  12        2.73        3.24      7.27 o 
  -8   1  12        0.46        4.99      7.11 o 
  -7   1  12       61.02       42.67     29.25 o 
  -6   1  12        8.20       10.98     11.71 o 
  -5   1  12      114.70       73.05     45.64 o 
  -4   1  12      125.73       76.56     63.01 o 
  -3   1  12       65.34       50.28     33.92 o 
  -2   1  12        5.76        3.22     10.79 o 
  -1   1  12        8.55        8.58     11.70 o 
   0   1  12       74.62       48.63     34.70 o 
   1   1  12       42.81       27.88     24.89 o 
  -8   2  12      403.29      412.85     24.51 o 
  -7   2  12      239.96      230.36     30.99 o 
  -6   2  12      128.51       92.31     71.16 o 
  -5   2  12       19.17       15.25     15.88 o 
  -4   2  12      102.27       79.12     54.21 o 
  -3   2  12       42.64       37.35     21.65 o 
  -2   2  12        7.46        9.00     12.27 o 
  -1   2  12      254.96      290.36     26.95 o 
   0   2  12      193.54      204.24     26.00 o 
   1   2  12      168.03      166.59     24.79 o 
  -8   3  12        4.20        2.53     13.25 o 
  -7   3  12       40.40       28.80     22.48 o 
  -6   3  12       83.50       74.83     55.94 o 
  -5   3  12       43.25       33.02     19.79 o 
  -4   3  12       80.66       46.52     41.75 o 
  -3   3  12      297.11      268.34     25.51 o 
  -2   3  12      101.85       71.36     64.22 o 
  -1   3  12        7.32        7.97     12.56 o 
   0   3  12       52.89       37.56     22.75 o 
  -6   4  12        1.38        4.11     11.20 o 
  -5   4  12        7.94        9.97     10.98 o 
  -4   4  12       36.17       28.08     28.09 o 
  -3   4  12       21.30       24.43     14.71 o 
  -2   4  12       28.22       16.88     13.87 o 
  -1   4  12       95.96       64.41     79.80 o 
                                                 
